# Supplementary material for: Five new species and one new record of armored spiders (Araneae, Tetrablemmidae) from Thailand
Source: Zookeys. 2026 May 12;1279:285–310. doi: 10.3897/zookeys.1279.189587 (PMC13187854; doi:10.3897/zookeys.1279.189587)
Supplement: XML Treatment for Ablemma (Bannia) erna [file zookeys.1279.189587-treatment2.xml]

<!DOCTYPE tp:taxon-treatment
  PUBLIC "-//TaxonX//DTD Taxonomic Treatment Publishing DTD v0 20100105//EN" "tax-treatment-NSO.dtd">
<tp:taxon-treatment xmlns:tp="http://www.plazi.org/taxpub"><tp:treatment-meta><kwd-group><label>Taxon classification</label><kwd>
                <named-content content-type="kingdom">
                  <named-content content-type="taxon-name">
                    <named-content content-type="kingdom">Animalia</named-content>
                  </named-content>
                </named-content>
              </kwd><kwd>
                <named-content content-type="order">Araneae</named-content>
              </kwd><kwd>
                <named-content content-type="family">Tetrablemmidae</named-content>
              </kwd></kwd-group><mixed-citation publication-type="journal"><person-group><name><surname>Shi</surname><given-names>Songlu</given-names></name><name><surname>Bian</surname><given-names>Dongju</given-names></name><name><surname>Tong</surname><given-names>Yanfeng</given-names></name><name><surname>Li</surname><given-names>Shuqiang</given-names></name></person-group><article-title>Five new species and one new record of armored spiders (<tp:taxon-name><tp:taxon-name-part taxon-name-part-type="order" reg="Araneae">Araneae</tp:taxon-name-part></tp:taxon-name>, <tp:taxon-name><tp:taxon-name-part taxon-name-part-type="family" reg="Tetrablemmidae">Tetrablemmidae</tp:taxon-name-part></tp:taxon-name>) from Thailand</article-title><source>Zookeys</source><day>12</day><month>05</month><year>2026</year><volume>1279</volume><fpage>285</fpage><lpage>310</lpage><pub-id pub-id-type="doi">10.3897/zookeys.1279.189587</pub-id></mixed-citation></tp:treatment-meta><tp:nomenclature><tp:taxon-name><object-id xmlns:xlink="http://www.w3.org/1999/xlink" content-type="arpha" xlink:type="simple">CC95EAEF-1D52-52C9-A269-07B9669679CE</object-id>
                    		<tp:taxon-name-part taxon-name-part-type="genus" reg="Ablemma">Ablemma</tp:taxon-name-part> (<tp:taxon-name-part taxon-name-part-type="subgenus" reg="Bannia">Bannia</tp:taxon-name-part>) <tp:taxon-name-part taxon-name-part-type="species" reg="erna">erna</tp:taxon-name-part>
                    	</tp:taxon-name><tp:taxon-authority>Lehtinen, 1981</tp:taxon-authority><xref ref-type="fig" rid="F1">Figs 1</xref><xref ref-type="fig" rid="F2">, 2</xref><xref ref-type="fig" rid="F3">, 3</xref><xref ref-type="fig" rid="F4">, 4</xref><tp:nomenclature-citation-list><tp:nomenclature-citation><tp:taxon-name><tp:taxon-name-part taxon-name-part-type="genus" reg="Ablemma">Ablemma</tp:taxon-name-part> (<tp:taxon-name-part taxon-name-part-type="subgenus" reg="Bannia">Bannia</tp:taxon-name-part>) <tp:taxon-name-part taxon-name-part-type="species" reg="erna">erna</tp:taxon-name-part></tp:taxon-name><comment> Lehtinen, 1981: 49, figs 154, 171–172, 177, 189.</comment></tp:nomenclature-citation></tp:nomenclature-citation-list></tp:nomenclature><tp:treatment-sec sec-type="Material examined"><title>Material examined.</title><p>Thailand • 4♂5♀ (<abbrev xmlns:xlink="http://www.w3.org/1999/xlink" content-type="institution" xlink:title="Shenyang Normal University" xlink:type="simple">SYNU</abbrev>-F-5801–5809); Satun, Thung wa Dist., evergreen forest, bottom of cliff, litter sifting; <named-content xmlns:xlink="http://www.w3.org/1999/xlink" content-type="dwc:verbatimCoordinates" xlink:type="simple">7°06'16.51"N, 99°47'30.25"E</named-content>, 26 m elev.; 30.XI.2013; F. Ballarin leg. • 3♂9♀ (<abbrev xmlns:xlink="http://www.w3.org/1999/xlink" content-type="institution" xlink:title="Shenyang Normal University" xlink:type="simple">SYNU</abbrev>-F-5967–5978); 7.XII.2013; other data same as above; • 1♀ (<abbrev xmlns:xlink="http://www.w3.org/1999/xlink" content-type="institution" xlink:title="Shenyang Normal University" xlink:type="simple">SYNU</abbrev>-F-5858); Nakhon Ratchasima, Sakarat environmental research forest, semi-evergreen forest near lake shore, litter sifting; <named-content xmlns:xlink="http://www.w3.org/1999/xlink" content-type="dwc:verbatimCoordinates" xlink:type="simple">14°29'49.44"N, 101°54'56.52"E</named-content>, 478 m elev.; 25.XI.2013; F. Ballarin leg.</p><fig id="F1" position="float" orientation="portrait"><object-id xmlns:xlink="http://www.w3.org/1999/xlink" content-type="doi" xlink:type="simple">10.3897/zookeys.1279.189587.figure1</object-id><object-id xmlns:xlink="http://www.w3.org/1999/xlink" content-type="arpha" xlink:type="simple">38A3551D-7B9D-538D-9B58-9940B9E61DB1</object-id><label>Figure 1.</label><caption><p><italic><tp:taxon-name><tp:taxon-name-part taxon-name-part-type="genus" reg="Ablemma">Ablemma</tp:taxon-name-part> <tp:taxon-name-part taxon-name-part-type="species" reg="erna">erna</tp:taxon-name-part></tp:taxon-name></italic> Lehtinen, 1981, male. <bold>A</bold>. Habitus, dorsal view; <bold>B</bold>. Habitus, ventral view; <bold>C</bold>. Habitus, lateral view; <bold>D</bold>. Prosoma, anterior view; <bold>E</bold>. Abdomen, ventral view. Scale bars: 0.2 mm.</p></caption><graphic xmlns:xlink="http://www.w3.org/1999/xlink" xlink:href="zookeys-1279-285_article-189587__-g001.jpg" id="oo_1636470.jpg" position="float" orientation="portrait" xlink:type="simple"><uri content-type="original_file" xlink:type="simple">https://binary.pensoft.net/fig/1636470</uri></graphic></fig><fig id="F2" position="float" orientation="portrait"><object-id xmlns:xlink="http://www.w3.org/1999/xlink" content-type="doi" xlink:type="simple">10.3897/zookeys.1279.189587.figure2</object-id><object-id xmlns:xlink="http://www.w3.org/1999/xlink" content-type="arpha" xlink:type="simple">55E5C568-9257-554E-8621-E52B919E9DD4</object-id><label>Figure 2.</label><caption><p><italic><tp:taxon-name><tp:taxon-name-part taxon-name-part-type="genus" reg="Ablemma">Ablemma</tp:taxon-name-part> <tp:taxon-name-part taxon-name-part-type="species" reg="erna">erna</tp:taxon-name-part></tp:taxon-name></italic> Lehtinen, 1981, male. <bold>A, C</bold>. Left palp, prolateral view; <bold>B, D</bold>. Left palp, retrolateral view; <bold>E</bold>. Left palp, dorsal view; <bold>F</bold>. Chelicerae, anterior view; <bold>G</bold>. Chelicerae, lateral view; arrows show outgrowths in (<bold>F</bold>) and (<bold>G</bold>). Abbreviations: <abbrev xmlns:xlink="http://www.w3.org/1999/xlink" xlink:title="anterodistal tooth" xlink:type="simple">AT</abbrev> = anterodistal tooth, <abbrev xmlns:xlink="http://www.w3.org/1999/xlink" xlink:title="basal process" xlink:type="simple">BP</abbrev> = basal process, <abbrev xmlns:xlink="http://www.w3.org/1999/xlink" xlink:title="cheliceral lamina" xlink:type="simple">CL</abbrev> = cheliceral lamina, <abbrev xmlns:xlink="http://www.w3.org/1999/xlink" xlink:title="distal process" xlink:type="simple">DP</abbrev> = distal process, <abbrev xmlns:xlink="http://www.w3.org/1999/xlink" xlink:title="embolus" xlink:type="simple">Em</abbrev> = embolus, <abbrev xmlns:xlink="http://www.w3.org/1999/xlink" xlink:title="sperm duct" xlink:type="simple">Spd</abbrev> = sperm duct. Scale bars: 0.1 mm.</p></caption><graphic xmlns:xlink="http://www.w3.org/1999/xlink" xlink:href="zookeys-1279-285_article-189587__-g002.jpg" id="oo_1636471.jpg" position="float" orientation="portrait" xlink:type="simple"><uri content-type="original_file" xlink:type="simple">https://binary.pensoft.net/fig/1636471</uri></graphic></fig><fig id="F3" position="float" orientation="portrait"><object-id xmlns:xlink="http://www.w3.org/1999/xlink" content-type="doi" xlink:type="simple">10.3897/zookeys.1279.189587.figure3</object-id><object-id xmlns:xlink="http://www.w3.org/1999/xlink" content-type="arpha" xlink:type="simple">202D19F9-EC34-5431-A876-E81E0241393A</object-id><label>Figure 3.</label><caption><p><italic><tp:taxon-name><tp:taxon-name-part taxon-name-part-type="genus" reg="Ablemma">Ablemma</tp:taxon-name-part> <tp:taxon-name-part taxon-name-part-type="species" reg="erna">erna</tp:taxon-name-part></tp:taxon-name></italic> Lehtinen, 1981, female. <bold>A</bold>. Habitus, dorsal view; <bold>B</bold>. Habitus, ventral view; <bold>C</bold>. Habitus, lateral view; <bold>D</bold>. Prosoma, anterior view; <bold>E</bold>. Abdomen, ventral view, arrow shows detail of genital area. Abbreviations: <abbrev xmlns:xlink="http://www.w3.org/1999/xlink" xlink:title="crescent-shaped protrusion" xlink:type="simple">Csp</abbrev> = crescent-shaped protrusion. Scale bars: 0.2 mm.</p></caption><graphic xmlns:xlink="http://www.w3.org/1999/xlink" xlink:href="zookeys-1279-285_article-189587__-g003.jpg" id="oo_1636472.jpg" position="float" orientation="portrait" xlink:type="simple"><uri content-type="original_file" xlink:type="simple">https://binary.pensoft.net/fig/1636472</uri></graphic></fig><fig id="F4" position="float" orientation="portrait"><object-id xmlns:xlink="http://www.w3.org/1999/xlink" content-type="doi" xlink:type="simple">10.3897/zookeys.1279.189587.figure4</object-id><object-id xmlns:xlink="http://www.w3.org/1999/xlink" content-type="arpha" xlink:type="simple">57E1AFA0-B801-5F6F-B38F-D154DF7B9EE8</object-id><label>Figure 4.</label><caption><p><italic><tp:taxon-name><tp:taxon-name-part taxon-name-part-type="genus" reg="Ablemma">Ablemma</tp:taxon-name-part> <tp:taxon-name-part taxon-name-part-type="species" reg="erna">erna</tp:taxon-name-part></tp:taxon-name></italic> Lehtinen, 1981, female. <bold>A</bold>. Abdomen, ventral view; <bold>B</bold>. Endogyne, dorsal view. Abbreviations: <abbrev xmlns:xlink="http://www.w3.org/1999/xlink" xlink:title="anal scutum" xlink:type="simple">AS</abbrev> = anal scutum, <abbrev xmlns:xlink="http://www.w3.org/1999/xlink" xlink:title="epigynal pit" xlink:type="simple">EP</abbrev> = epigynal pit, <abbrev xmlns:xlink="http://www.w3.org/1999/xlink" xlink:title="inner vulval plate" xlink:type="simple">IVP</abbrev> = inner vulval plate, <abbrev xmlns:xlink="http://www.w3.org/1999/xlink" xlink:title="preanal scutum" xlink:type="simple">Pa</abbrev> = preanal scutum, <abbrev xmlns:xlink="http://www.w3.org/1999/xlink" xlink:title="posterolateral corners" xlink:type="simple">Plc</abbrev> = posterolateral corners, <abbrev xmlns:xlink="http://www.w3.org/1999/xlink" xlink:title="postgenital scutum" xlink:type="simple">Pog</abbrev> = postgenital scutum, <abbrev xmlns:xlink="http://www.w3.org/1999/xlink" xlink:title="pulmonary scutum" xlink:type="simple">Pu</abbrev> = pulmonary scutum, <abbrev xmlns:xlink="http://www.w3.org/1999/xlink" xlink:title="seminal receptacle" xlink:type="simple">SR</abbrev> = seminal receptacle, <abbrev xmlns:xlink="http://www.w3.org/1999/xlink" xlink:title="vulval duct" xlink:type="simple">VD</abbrev> = vulval duct, <abbrev xmlns:xlink="http://www.w3.org/1999/xlink" xlink:title="vulval stem" xlink:type="simple">VS</abbrev> = vulval stem. Scale bars: 0.1 mm.</p></caption><graphic xmlns:xlink="http://www.w3.org/1999/xlink" xlink:href="zookeys-1279-285_article-189587__-g004.jpg" id="oo_1636473.jpg" position="float" orientation="portrait" xlink:type="simple"><uri content-type="original_file" xlink:type="simple">https://binary.pensoft.net/fig/1636473</uri></graphic></fig></tp:treatment-sec><tp:treatment-sec sec-type="Diagnosis"><title>Diagnosis.</title><p>This species is similar to <italic><tp:taxon-name><tp:taxon-name-part taxon-name-part-type="genus" reg="Ablemma">Ablemma</tp:taxon-name-part> <tp:taxon-name-part taxon-name-part-type="species" reg="kaindi">kaindi</tp:taxon-name-part></tp:taxon-name></italic> Lehtinen, 1981 in the flat, falciform embolus, but can be distinguished by the flat carapace (vs. with rounded ridges; cf. Fig. <xref ref-type="fig" rid="F1">1C</xref> and <xref ref-type="bibr" rid="B6">Lehtinen 1981</xref>: fig. 149), the distal process (<abbrev xmlns:xlink="http://www.w3.org/1999/xlink" xlink:title="distal process" xlink:type="simple">DP</abbrev>) of bulb (vs lacking; cf. Fig. <xref ref-type="fig" rid="F2">2B, D, E</xref> and <xref ref-type="bibr" rid="B6">Lehtinen 1981</xref>: fig. 164) and the crescent-shaped protrusion (<abbrev xmlns:xlink="http://www.w3.org/1999/xlink" xlink:title="crescent-shaped protrusion" xlink:type="simple">Csp</abbrev>) of endogyne (vs lacking; cf. Fig. <xref ref-type="fig" rid="F3">3E</xref> and <xref ref-type="bibr" rid="B6">Lehtinen 1981</xref>: fig. 180).</p></tp:treatment-sec><tp:treatment-sec sec-type="Description"><title>Description.</title><p><bold>Male</bold> (<abbrev xmlns:xlink="http://www.w3.org/1999/xlink" content-type="institution" xlink:title="Shenyang Normal University" xlink:type="simple">SYNU</abbrev>-F-5801). Coloration: body reddish-brown; legs yellowish brown. Measurements: total length 1.08; carapace 0.48 long, 0.40 wide, 0.33 high; abdomen 0.63 long, 0.50 wide, 0.36 high; clypeus 0.20 high; sternum 0.31 long, 0.31 wide. Length of legs: I 1.09 (0.34, 0.12, 0.29, 0.17, 0.17); II 1.01 (0.31, 0.12, 0.24, 0.16, 0.18); III 0.91 (0.28, 0.11, 0.20, 0.17, 0.15); IV 1.15 (0.36, 0.12, 0.30, 0.19, 0.18).</p><p><bold><italic>Carapace</italic></bold> (Fig. <xref ref-type="fig" rid="F1">1A, C, D</xref>): finely reticulated; 6 eyes, <abbrev xmlns:xlink="http://www.w3.org/1999/xlink" xlink:title="anterior lateral eyes" xlink:type="simple">ALE</abbrev> largest, <abbrev xmlns:xlink="http://www.w3.org/1999/xlink" xlink:title="posterior median eyes" xlink:type="simple">PME</abbrev> smallest, raised on short tubercle; clypeus sloping forward, marginally rounded; cephalic part raised, sloping posteriorly; chelicerae robust, with small conical outgrowth (arrows in Fig. <xref ref-type="fig" rid="F2">2F, G</xref>) and large anterodistal tooth (<abbrev xmlns:xlink="http://www.w3.org/1999/xlink" xlink:title="anterodistal tooth" xlink:type="simple">AT</abbrev>), cheliceral lamina (<abbrev xmlns:xlink="http://www.w3.org/1999/xlink" xlink:title="cheliceral lamina" xlink:type="simple">CL</abbrev>) well developed; labium triangular, blunt distally; sternum reticulated except medially.</p><p><bold><italic>Abdomen</italic></bold> (Fig. <xref ref-type="fig" rid="F1">1A</xref>–<xref ref-type="fig" rid="F1">C</xref>, <xref ref-type="fig" rid="F1">E</xref>): dorsal scutum smooth, covered with sparse setae; pulmonary scutum (<abbrev xmlns:xlink="http://www.w3.org/1999/xlink" xlink:title="pulmonary scutum" xlink:type="simple">Pu</abbrev>) smooth, reticulated on pedicel region, with oval book-lung covers; preanal scutum (<abbrev xmlns:xlink="http://www.w3.org/1999/xlink" xlink:title="preanal scutum" xlink:type="simple">Pa</abbrev>) rectangular, ca. 5× longer than postgenital scutum (<abbrev xmlns:xlink="http://www.w3.org/1999/xlink" xlink:title="postgenital scutum" xlink:type="simple">Pog</abbrev>).</p><p><bold><italic>Palp</italic></bold> (Fig. <xref ref-type="fig" rid="F2">2A–E</xref>): femur ca. 2.5× longer than patella, 0.7× shorter than bulb; tibia not swollen, ca. 0.7× of femur length; cymbium small, cup-shaped; bulb obtusely triangular, gradually narrowing, with distal process (<abbrev xmlns:xlink="http://www.w3.org/1999/xlink" xlink:title="distal process" xlink:type="simple">DP</abbrev>); sperm duct (<abbrev xmlns:xlink="http://www.w3.org/1999/xlink" xlink:title="sperm duct" xlink:type="simple">Spd</abbrev>) broad basally, tapering gradually; embolus (<abbrev xmlns:xlink="http://www.w3.org/1999/xlink" xlink:title="embolus" xlink:type="simple">Em</abbrev>) flat, falciform, with basal process (<abbrev xmlns:xlink="http://www.w3.org/1999/xlink" xlink:title="basal process" xlink:type="simple">BP</abbrev>).</p><p><bold>Female</bold> (<abbrev xmlns:xlink="http://www.w3.org/1999/xlink" content-type="institution" xlink:title="Shenyang Normal University" xlink:type="simple">SYNU</abbrev>-F-5802). As in male, except as noted. Measurements: total length 1.11; carapace 0.47 long, 0.39 wide, 0.31 high; abdomen 0.75 long, 0.55 wide, 0.38 high; clypeus 0.07 high; sternum 0.29 long, 0.28 wide. Length of legs: I 1.06 (0.33, 0.12, 0.27, 0.16, 0.18); II 0.96 (0.30, 0.11, 0.22, 0.16, 0.17); III 0.88 (0.28, 0.11, 0.18, 0.15, 0.16); IV 1.16 (0.36, 0.12, 0.28, 0.21, 0.19).</p><p><bold><italic>Carapace</italic></bold> (Fig. <xref ref-type="fig" rid="F3">3A, C, D</xref>): ocular area not raised; cephalic part flat. Abdomen (Fig. <xref ref-type="fig" rid="F3">3A</xref>–C, E): epigynal area with crescent-shaped protrusion (<abbrev xmlns:xlink="http://www.w3.org/1999/xlink" xlink:title="crescent-shaped protrusion" xlink:type="simple">Csp</abbrev>); preanal scutum (<abbrev xmlns:xlink="http://www.w3.org/1999/xlink" xlink:title="preanal scutum" xlink:type="simple">Pa</abbrev>) rectangular, with thick posterolateral corners (<abbrev xmlns:xlink="http://www.w3.org/1999/xlink" xlink:title="posterolateral corners" xlink:type="simple">Plc</abbrev>), ca. 1.5× longer than anal scutum (<abbrev xmlns:xlink="http://www.w3.org/1999/xlink" xlink:title="anal scutum" xlink:type="simple">AS</abbrev>).</p><p><bold><italic>Endogyne</italic></bold> (Fig. <xref ref-type="fig" rid="F4">4A, B</xref>): epigynal pit (<abbrev xmlns:xlink="http://www.w3.org/1999/xlink" xlink:title="epigynal pit" xlink:type="simple">EP</abbrev>) small; vulval stem (<abbrev xmlns:xlink="http://www.w3.org/1999/xlink" xlink:title="vulval stem" xlink:type="simple">VS</abbrev>) thick; inner vulval plate (<abbrev xmlns:xlink="http://www.w3.org/1999/xlink" xlink:title="inner vulval plate" xlink:type="simple">IVP</abbrev>) triangular; vulval duct (<abbrev xmlns:xlink="http://www.w3.org/1999/xlink" xlink:title="vulval duct" xlink:type="simple">VD</abbrev>) weakly sclerotized, connected to translucent, saccular seminal receptacle (<abbrev xmlns:xlink="http://www.w3.org/1999/xlink" xlink:title="seminal receptacle" xlink:type="simple">SR</abbrev>).</p></tp:treatment-sec><tp:treatment-sec sec-type="Distribution"><title>Distribution.</title><p>Indonesia (Sumatra), Thailand (new record) (Fig. <xref ref-type="fig" rid="F18">18</xref>).</p></tp:treatment-sec><tp:treatment-sec><!--Section generated to contain objects referenced in tp:taxon-treatment.--><fig id="F18" position="float" orientation="portrait"><object-id xmlns:xlink="http://www.w3.org/1999/xlink" content-type="doi" xlink:type="simple">10.3897/zookeys.1279.189587.figure18</object-id><object-id xmlns:xlink="http://www.w3.org/1999/xlink" content-type="arpha" xlink:type="simple">1BD5053A-F621-5AD7-8BF1-362C14830F5B</object-id><label>Figure 18.</label><caption><p>Distribution records of six tetrablemmids species from Thailand: <italic><tp:taxon-name><tp:taxon-name-part taxon-name-part-type="genus" reg="Ablemma">Ablemma</tp:taxon-name-part> <tp:taxon-name-part taxon-name-part-type="species" reg="erna">erna</tp:taxon-name-part></tp:taxon-name></italic> Lehtinen, 1981 (1); <italic><tp:taxon-name><tp:taxon-name-part taxon-name-part-type="genus" reg="Ablemma">A.</tp:taxon-name-part> <tp:taxon-name-part taxon-name-part-type="species" reg="theppratan">theppratan</tp:taxon-name-part></tp:taxon-name></italic> sp. nov. (2); <italic><tp:taxon-name><tp:taxon-name-part taxon-name-part-type="genus" reg="Ablemma">A.</tp:taxon-name-part> <tp:taxon-name-part taxon-name-part-type="species" reg="yamae">yamae</tp:taxon-name-part></tp:taxon-name></italic> sp. nov. (3); <italic><tp:taxon-name><tp:taxon-name-part taxon-name-part-type="genus" reg="Shearella">Shearella</tp:taxon-name-part> <tp:taxon-name-part taxon-name-part-type="species" reg="khaoplu">khaoplu</tp:taxon-name-part></tp:taxon-name></italic> sp. nov. (4); <italic><tp:taxon-name><tp:taxon-name-part taxon-name-part-type="genus" reg="Shearella">S.</tp:taxon-name-part> <tp:taxon-name-part taxon-name-part-type="species" reg="thamphothisat">thamphothisat</tp:taxon-name-part></tp:taxon-name></italic> sp. nov. (5); <italic><tp:taxon-name><tp:taxon-name-part taxon-name-part-type="genus" reg="Tetrablemma">Tetrablemma</tp:taxon-name-part> <tp:taxon-name-part taxon-name-part-type="species" reg="lorkor">lorkor</tp:taxon-name-part></tp:taxon-name></italic> sp. nov. (6).</p></caption><graphic xmlns:xlink="http://www.w3.org/1999/xlink" xlink:href="zookeys-1279-285_article-189587__-g018.jpg" id="oo_1636487.jpg" position="float" orientation="portrait" xlink:type="simple"><uri content-type="original_file" xlink:type="simple">https://binary.pensoft.net/fig/1636487</uri></graphic></fig></tp:treatment-sec><ref-list><ref id="B6"><mixed-citation xmlns:xlink="http://www.w3.org/1999/xlink" xlink:type="simple">Lehtinen PT (1981) Spiders of the Oriental-Australian region. III. <tp:taxon-name><tp:taxon-name-part taxon-name-part-type="family">Tetrablemmidae</tp:taxon-name-part></tp:taxon-name>, with a world revision. Acta Zoologica Fennica 162: 1–151.</mixed-citation></ref></ref-list></tp:taxon-treatment>
