# Supplementary material for: Five new species and one new record of armored spiders (Araneae, Tetrablemmidae) from Thailand
Source: Zookeys. 2026 May 12;1279:285–310. doi: 10.3897/zookeys.1279.189587 (PMC13187854; doi:10.3897/zookeys.1279.189587)
Supplement: XML Treatment for Ablemma (Bannia) theppratan [file zookeys.1279.189587-treatment3.xml]

<!DOCTYPE tp:taxon-treatment
  PUBLIC "-//TaxonX//DTD Taxonomic Treatment Publishing DTD v0 20100105//EN" "tax-treatment-NSO.dtd">
<tp:taxon-treatment xmlns:tp="http://www.plazi.org/taxpub"><tp:treatment-meta><kwd-group><label>Taxon classification</label><kwd>
                <named-content content-type="kingdom">
                  <named-content content-type="taxon-name">
                    <named-content content-type="kingdom">Animalia</named-content>
                  </named-content>
                </named-content>
              </kwd><kwd>
                <named-content content-type="order">Araneae</named-content>
              </kwd><kwd>
                <named-content content-type="family">Tetrablemmidae</named-content>
              </kwd></kwd-group><mixed-citation publication-type="journal"><person-group><name><surname>Shi</surname><given-names>Songlu</given-names></name><name><surname>Bian</surname><given-names>Dongju</given-names></name><name><surname>Tong</surname><given-names>Yanfeng</given-names></name><name><surname>Li</surname><given-names>Shuqiang</given-names></name></person-group><article-title>Five new species and one new record of armored spiders (<tp:taxon-name><tp:taxon-name-part taxon-name-part-type="order" reg="Araneae">Araneae</tp:taxon-name-part></tp:taxon-name>, <tp:taxon-name><tp:taxon-name-part taxon-name-part-type="family" reg="Tetrablemmidae">Tetrablemmidae</tp:taxon-name-part></tp:taxon-name>) from Thailand</article-title><source>Zookeys</source><day>12</day><month>05</month><year>2026</year><volume>1279</volume><fpage>285</fpage><lpage>310</lpage><pub-id pub-id-type="doi">10.3897/zookeys.1279.189587</pub-id></mixed-citation></tp:treatment-meta><tp:nomenclature><tp:taxon-name><object-id xmlns:xlink="http://www.w3.org/1999/xlink" content-type="arpha" xlink:type="simple">D34AD6A3-CF2F-5E3B-9DF3-4C6671E958D5</object-id>
                    		<tp:taxon-name-part taxon-name-part-type="genus" reg="Ablemma">Ablemma</tp:taxon-name-part> (<tp:taxon-name-part taxon-name-part-type="subgenus" reg="Bannia">Bannia</tp:taxon-name-part>) <tp:taxon-name-part taxon-name-part-type="species" reg="theppratan">theppratan</tp:taxon-name-part>
                    	
                    		<object-id xmlns:xlink="http://www.w3.org/1999/xlink" content-type="zoobank" xlink:type="simple">https://zoobank.org/F19163B0-E6AF-4866-84FB-16EDCEABD836</object-id>
                    	</tp:taxon-name><tp:taxon-authority>Tong &amp; Li</tp:taxon-authority><tp:taxon-status xmlns:xlink="http://www.w3.org/1999/xlink" xlink:type="simple">sp. nov.</tp:taxon-status><xref ref-type="fig" rid="F5">Figs 5</xref><xref ref-type="fig" rid="F6">, 6</xref><xref ref-type="fig" rid="F7">, 7</xref><xref ref-type="fig" rid="F11">, 11A</xref><xref ref-type="fig" rid="F11">, B</xref></tp:nomenclature><tp:treatment-sec sec-type="Type material"><title>Type material.</title><p><bold><italic>Holotype</italic></bold> Thailand • ♂ (<abbrev xmlns:xlink="http://www.w3.org/1999/xlink" content-type="institution" xlink:title="Shenyang Normal University" xlink:type="simple">SYNU</abbrev>-F-5565); Krabi, Mueang Dist., Trap Prink Subdist., Thep Pratan Cave (Payanak Cave); <named-content xmlns:xlink="http://www.w3.org/1999/xlink" content-type="dwc:verbatimCoordinates" xlink:type="simple">8°10'05.70"N, 98°52'52.40"E</named-content>, 481 m elev.; 13.X. 2015; H. Zhao et al. leg. <bold><italic>Paratypes</italic></bold> Thailand • 2♀ (<abbrev xmlns:xlink="http://www.w3.org/1999/xlink" content-type="institution" xlink:title="Shenyang Normal University" xlink:type="simple">SYNU</abbrev>-F-5566–5567); same data as holotype.</p><fig id="F5" position="float" orientation="portrait"><object-id xmlns:xlink="http://www.w3.org/1999/xlink" content-type="doi" xlink:type="simple">10.3897/zookeys.1279.189587.figure5</object-id><object-id xmlns:xlink="http://www.w3.org/1999/xlink" content-type="arpha" xlink:type="simple">74F935FC-0B75-5B44-A53E-645939382C0D</object-id><label>Figure 5.</label><caption><p><italic><tp:taxon-name><tp:taxon-name-part taxon-name-part-type="genus" reg="Ablemma">Ablemma</tp:taxon-name-part> <tp:taxon-name-part taxon-name-part-type="species" reg="theppratan">theppratan</tp:taxon-name-part></tp:taxon-name></italic> sp. nov., male, holotype. <bold>A</bold>. Habitus, dorsal view; <bold>B</bold>. Habitus, ventral view; <bold>C</bold>. Habitus, lateral view; <bold>D</bold>. Prosoma, anterior view; <bold>E</bold>. Abdomen, ventral view. Scale bars: 0.2 mm.</p></caption><graphic xmlns:xlink="http://www.w3.org/1999/xlink" xlink:href="zookeys-1279-285_article-189587__-g005.jpg" id="oo_1636474.jpg" position="float" orientation="portrait" xlink:type="simple"><uri content-type="original_file" xlink:type="simple">https://binary.pensoft.net/fig/1636474</uri></graphic></fig><fig id="F6" position="float" orientation="portrait"><object-id xmlns:xlink="http://www.w3.org/1999/xlink" content-type="doi" xlink:type="simple">10.3897/zookeys.1279.189587.figure6</object-id><object-id xmlns:xlink="http://www.w3.org/1999/xlink" content-type="arpha" xlink:type="simple">B53DAE9F-EBE9-5988-8F48-0A1F92C2D1D8</object-id><label>Figure 6.</label><caption><p><italic><tp:taxon-name><tp:taxon-name-part taxon-name-part-type="genus" reg="Ablemma">Ablemma</tp:taxon-name-part> <tp:taxon-name-part taxon-name-part-type="species" reg="theppratan">theppratan</tp:taxon-name-part></tp:taxon-name></italic> sp. nov., male, holotype. <bold>A, C</bold>. Left palp, prolateral view; <bold>B, D</bold>. Left palp, retrolateral view; <bold>E</bold>. Left palp, dorsal view; <bold>F</bold>. Chelicerae, anterior view; <bold>G</bold>. Chelicerae, lateral view; arrows show the outgrowths in (<bold>F</bold>) and (<bold>G</bold>). Abbreviations: <abbrev xmlns:xlink="http://www.w3.org/1999/xlink" xlink:title="anterodistal tooth" xlink:type="simple">AT</abbrev> = anterodistal tooth, <abbrev xmlns:xlink="http://www.w3.org/1999/xlink" xlink:title="cheliceral lamina" xlink:type="simple">CL</abbrev> = cheliceral lamina, <abbrev xmlns:xlink="http://www.w3.org/1999/xlink" xlink:title="embolus" xlink:type="simple">Em</abbrev> = embolus, <abbrev xmlns:xlink="http://www.w3.org/1999/xlink" xlink:title="sperm duct" xlink:type="simple">Spd</abbrev> = sperm duct, <abbrev xmlns:xlink="http://www.w3.org/1999/xlink" xlink:title="triangular process" xlink:type="simple">TP</abbrev> = triangular process. Scale bars: 0.1 mm.</p></caption><graphic xmlns:xlink="http://www.w3.org/1999/xlink" xlink:href="zookeys-1279-285_article-189587__-g006.jpg" id="oo_1636475.jpg" position="float" orientation="portrait" xlink:type="simple"><uri content-type="original_file" xlink:type="simple">https://binary.pensoft.net/fig/1636475</uri></graphic></fig><fig id="F7" position="float" orientation="portrait"><object-id xmlns:xlink="http://www.w3.org/1999/xlink" content-type="doi" xlink:type="simple">10.3897/zookeys.1279.189587.figure7</object-id><object-id xmlns:xlink="http://www.w3.org/1999/xlink" content-type="arpha" xlink:type="simple">C7CB3E29-B13F-56FB-BBF0-C96971892123</object-id><label>Figure 7.</label><caption><p><italic><tp:taxon-name><tp:taxon-name-part taxon-name-part-type="genus" reg="Ablemma">Ablemma</tp:taxon-name-part> <tp:taxon-name-part taxon-name-part-type="species" reg="theppratan">theppratan</tp:taxon-name-part></tp:taxon-name></italic> sp. nov., female, paratype. <bold>A</bold>. Habitus, dorsal view; <bold>B</bold>. Habitus, ventral view; <bold>C</bold>. Habitus, lateral view; <bold>D</bold>. Prosoma, anterior view; <bold>E</bold>. Abdomen, ventral view, arrow shows detail of genital area. Scale bars: 0.2 mm.</p></caption><graphic xmlns:xlink="http://www.w3.org/1999/xlink" xlink:href="zookeys-1279-285_article-189587__-g007.jpg" id="oo_1636476.jpg" position="float" orientation="portrait" xlink:type="simple"><uri content-type="original_file" xlink:type="simple">https://binary.pensoft.net/fig/1636476</uri></graphic></fig></tp:treatment-sec><tp:treatment-sec sec-type="Etymology"><title>Etymology.</title><p>The specific name refers to the type locality and is a noun in apposition.</p></tp:treatment-sec><tp:treatment-sec sec-type="Diagnosis"><title>Diagnosis.</title><p>The new species is similar to <italic><tp:taxon-name><tp:taxon-name-part taxon-name-part-type="genus" reg="Ablemma">Ablemma</tp:taxon-name-part> <tp:taxon-name-part taxon-name-part-type="species" reg="makiling">makiling</tp:taxon-name-part></tp:taxon-name></italic> Lehtinen, 1981 in having subglobular bulb and the belt-shaped embolus, but can be distinguished by the eye tubercle at the anterior part of carapace (vs close to the centre of carapace; cf. Fig. <xref ref-type="fig" rid="F5">5C</xref> and <xref ref-type="bibr" rid="B6">Lehtinen 1981</xref>: fig. 191) and the finger-shaped inner vulval plate (<abbrev xmlns:xlink="http://www.w3.org/1999/xlink" xlink:title="inner vulval plate" xlink:type="simple">IVP</abbrev>) (vs triangular; cf. Fig. <xref ref-type="fig" rid="F11">11B</xref> and <xref ref-type="bibr" rid="B6">Lehtinen 1981</xref>: fig. 187).</p><fig id="F8" position="float" orientation="portrait"><object-id xmlns:xlink="http://www.w3.org/1999/xlink" content-type="doi" xlink:type="simple">10.3897/zookeys.1279.189587.figure8</object-id><object-id xmlns:xlink="http://www.w3.org/1999/xlink" content-type="arpha" xlink:type="simple">331A6EF1-E4A6-546D-8204-D96DB6D0F91D</object-id><label>Figure 8.</label><caption><p><italic><tp:taxon-name><tp:taxon-name-part taxon-name-part-type="genus" reg="Ablemma">Ablemma</tp:taxon-name-part> <tp:taxon-name-part taxon-name-part-type="species" reg="yamae">yamae</tp:taxon-name-part></tp:taxon-name></italic> sp. nov., male, holotype. <bold>A</bold>. Habitus, dorsal view; <bold>B</bold>. Habitus, ventral view; <bold>C</bold>. Habitus, lateral view; <bold>D</bold>. Prosoma, anterior view; <bold>E</bold>. Abdomen, ventral view. Scale bars: 0.2 mm.</p></caption><graphic xmlns:xlink="http://www.w3.org/1999/xlink" xlink:href="zookeys-1279-285_article-189587__-g008.jpg" id="oo_1636477.jpg" position="float" orientation="portrait" xlink:type="simple"><uri content-type="original_file" xlink:type="simple">https://binary.pensoft.net/fig/1636477</uri></graphic></fig><fig id="F9" position="float" orientation="portrait"><object-id xmlns:xlink="http://www.w3.org/1999/xlink" content-type="doi" xlink:type="simple">10.3897/zookeys.1279.189587.figure9</object-id><object-id xmlns:xlink="http://www.w3.org/1999/xlink" content-type="arpha" xlink:type="simple">605C4135-7B5D-5A35-BB43-045434A07623</object-id><label>Figure 9.</label><caption><p><italic><tp:taxon-name><tp:taxon-name-part taxon-name-part-type="genus" reg="Ablemma">Ablemma</tp:taxon-name-part> <tp:taxon-name-part taxon-name-part-type="species" reg="yamae">yamae</tp:taxon-name-part></tp:taxon-name></italic> sp. nov., male, holotype. <bold>A, C</bold>. Left palp, prolateral view; <bold>B, D</bold>. Left palp, retrolateral view; <bold>E</bold>. Left palp, dorsal view; <bold>F</bold>. Chelicerae, anterior view; <bold>G</bold>. Chelicerae, lateral view; arrows show outgrowths in (<bold>F</bold>) and (<bold>G</bold>). Abbreviations: <abbrev xmlns:xlink="http://www.w3.org/1999/xlink" xlink:title="anterodistal tooth" xlink:type="simple">AT</abbrev> = anterodistal tooth, <abbrev xmlns:xlink="http://www.w3.org/1999/xlink" xlink:title="basal process" xlink:type="simple">BP</abbrev> = basal process, <abbrev xmlns:xlink="http://www.w3.org/1999/xlink" xlink:title="cheliceral lamina" xlink:type="simple">CL</abbrev> = cheliceral lamina, <abbrev xmlns:xlink="http://www.w3.org/1999/xlink" xlink:title="embolus" xlink:type="simple">Em</abbrev> = embolus, <abbrev xmlns:xlink="http://www.w3.org/1999/xlink" xlink:title="sperm duct" xlink:type="simple">Spd</abbrev> = sperm duct, <abbrev xmlns:xlink="http://www.w3.org/1999/xlink" xlink:title="small tubercle" xlink:type="simple">ST</abbrev> = small tubercle. Scale bars: 0.1 mm.</p></caption><graphic xmlns:xlink="http://www.w3.org/1999/xlink" xlink:href="zookeys-1279-285_article-189587__-g009.jpg" id="oo_1636478.jpg" position="float" orientation="portrait" xlink:type="simple"><uri content-type="original_file" xlink:type="simple">https://binary.pensoft.net/fig/1636478</uri></graphic></fig><fig id="F10" position="float" orientation="portrait"><object-id xmlns:xlink="http://www.w3.org/1999/xlink" content-type="doi" xlink:type="simple">10.3897/zookeys.1279.189587.figure10</object-id><object-id xmlns:xlink="http://www.w3.org/1999/xlink" content-type="arpha" xlink:type="simple">14F046C9-7500-5A18-98B1-D1CDCCDA9274</object-id><label>Figure 10.</label><caption><p><italic><tp:taxon-name><tp:taxon-name-part taxon-name-part-type="genus" reg="Ablemma">Ablemma</tp:taxon-name-part> <tp:taxon-name-part taxon-name-part-type="species" reg="yamae">yamae</tp:taxon-name-part></tp:taxon-name></italic> sp. nov., female, paratype. <bold>A</bold>. Habitus, dorsal view; <bold>B</bold>. Habitus, ventral view; <bold>C</bold>. Habitus, lateral view; <bold>D</bold>. Prosoma, anterior view; <bold>E</bold>. Abdomen, ventral view, arrow shows detail of genital area. Scale bars: 0.2 mm.</p></caption><graphic xmlns:xlink="http://www.w3.org/1999/xlink" xlink:href="zookeys-1279-285_article-189587__-g010.jpg" id="oo_1636479.jpg" position="float" orientation="portrait" xlink:type="simple"><uri content-type="original_file" xlink:type="simple">https://binary.pensoft.net/fig/1636479</uri></graphic></fig><fig id="F11" position="float" orientation="portrait"><object-id xmlns:xlink="http://www.w3.org/1999/xlink" content-type="doi" xlink:type="simple">10.3897/zookeys.1279.189587.figure11</object-id><object-id xmlns:xlink="http://www.w3.org/1999/xlink" content-type="arpha" xlink:type="simple">05FBA614-1B07-5E3F-BED8-5A047358D0C7</object-id><label>Figure 11.</label><caption><p><italic><tp:taxon-name><tp:taxon-name-part taxon-name-part-type="genus" reg="Ablemma">Ablemma</tp:taxon-name-part> <tp:taxon-name-part taxon-name-part-type="species" reg="theppratan">theppratan</tp:taxon-name-part></tp:taxon-name></italic> sp. nov. (<bold>A, B</bold>); <italic><tp:taxon-name><tp:taxon-name-part taxon-name-part-type="genus" reg="Ablemma">Ablemma</tp:taxon-name-part> <tp:taxon-name-part taxon-name-part-type="species" reg="yamae">yamae</tp:taxon-name-part></tp:taxon-name></italic> sp. nov. (<bold>C, D</bold>). <bold>A, C</bold>. Abdomen, ventral view; <bold>B, D</bold>. Endogyne, dorsal view. Abbreviations: <abbrev xmlns:xlink="http://www.w3.org/1999/xlink" xlink:title="anal scutum" xlink:type="simple">AS</abbrev> = anal scutum, <abbrev xmlns:xlink="http://www.w3.org/1999/xlink" xlink:title="epigynal pit" xlink:type="simple">EP</abbrev> = epigynal pit, <abbrev xmlns:xlink="http://www.w3.org/1999/xlink" xlink:title="inner vulval plate" xlink:type="simple">IVP</abbrev> = inner vulval plate, <abbrev xmlns:xlink="http://www.w3.org/1999/xlink" xlink:title="preanal scutum" xlink:type="simple">Pa</abbrev> = preanal scutum, <abbrev xmlns:xlink="http://www.w3.org/1999/xlink" xlink:title="posterolateral corners" xlink:type="simple">Plc</abbrev> = posterolateral corners, <abbrev xmlns:xlink="http://www.w3.org/1999/xlink" xlink:title="postgenital scutum" xlink:type="simple">Pog</abbrev> = postgenital scutum, <abbrev xmlns:xlink="http://www.w3.org/1999/xlink" xlink:title="pulmonary scutum" xlink:type="simple">Pu</abbrev> = pulmonary scutum, <abbrev xmlns:xlink="http://www.w3.org/1999/xlink" xlink:title="seminal receptacle" xlink:type="simple">SR</abbrev> = seminal receptacle, <abbrev xmlns:xlink="http://www.w3.org/1999/xlink" xlink:title="vulval duct" xlink:type="simple">VD</abbrev> = vulval duct, <abbrev xmlns:xlink="http://www.w3.org/1999/xlink" xlink:title="vulval stem" xlink:type="simple">VS</abbrev> = vulval stem. Scale bars: 0.1 mm.</p></caption><graphic xmlns:xlink="http://www.w3.org/1999/xlink" xlink:href="zookeys-1279-285_article-189587__-g011.jpg" id="oo_1636480.jpg" position="float" orientation="portrait" xlink:type="simple"><uri content-type="original_file" xlink:type="simple">https://binary.pensoft.net/fig/1636480</uri></graphic></fig></tp:treatment-sec><tp:treatment-sec sec-type="Description"><title>Description.</title><p><bold>Male</bold> (holotype). Coloration: body yellowish brown; legs yellowish orange. Measurements: total length 0.95; carapace 0.41 long, 0.35 wide, 0.26 high; clypeus 0.28 high; abdomen 0.60 long, 0.39 wide, 0.28 high; sternum 0.28 long, 0.25 wide. Length of legs: I 1.11 (0.36, 0.12, 0.27, 0.17, 0.19); II 0.97 (0.29, 0.11, 0.21, 0.18, 0.18); III 0.87 (0.24, 0.11, 0.18, 0.16, 0.18); IV 1.33 (0.41, 0.12, 0.35, 0.24, 0.21).</p><p><bold><italic>Carapace</italic></bold> (Fig. <xref ref-type="fig" rid="F5">5A, C, D</xref>): finely reticulated; 6 eyes, <abbrev xmlns:xlink="http://www.w3.org/1999/xlink" xlink:title="anterior lateral eyes" xlink:type="simple">ALE</abbrev> largest, <abbrev xmlns:xlink="http://www.w3.org/1999/xlink" xlink:title="posterior median eyes" xlink:type="simple">PME</abbrev> smallest, raised on short tubercle; clypeus sloping forward, marginally rounded; cephalic part raised, sloping posteriorly; chelicerae robust, with small outgrowth (arrow in Fig. <xref ref-type="fig" rid="F6">6F, G</xref>) and an anterodistal tooth (<abbrev xmlns:xlink="http://www.w3.org/1999/xlink" xlink:title="anterodistal tooth" xlink:type="simple">AT</abbrev>), cheliceral lamina (<abbrev xmlns:xlink="http://www.w3.org/1999/xlink" xlink:title="cheliceral lamina" xlink:type="simple">CL</abbrev>) well developed; labium triangular, blunt distally; sternum reticulated except along midline.</p><p><bold><italic>Abdomen</italic></bold> (Fig. <xref ref-type="fig" rid="F5">5A</xref>–<xref ref-type="fig" rid="F5">C</xref>, <xref ref-type="fig" rid="F5">E</xref>): dorsal scutum smooth, covered with sparse setae; pulmonary scutum (<abbrev xmlns:xlink="http://www.w3.org/1999/xlink" xlink:title="pulmonary scutum" xlink:type="simple">Pu</abbrev>) with oval book-lung covers; preanal scutum (<abbrev xmlns:xlink="http://www.w3.org/1999/xlink" xlink:title="preanal scutum" xlink:type="simple">Pa</abbrev>) large, rectangular, much wider than postgenital scutum (<abbrev xmlns:xlink="http://www.w3.org/1999/xlink" xlink:title="postgenital scutum" xlink:type="simple">Pog</abbrev>).</p><p><bold><italic>Palp</italic></bold> (Fig. <xref ref-type="fig" rid="F6">6A–E</xref>): femur ca. 2.2× longer than patella, 0.8× shorter than bulb; tibia not swollen, ca. 0.8× of femur length; cymbium small, cup-shaped; bulb triangular, narrowing; sperm duct (<abbrev xmlns:xlink="http://www.w3.org/1999/xlink" xlink:title="sperm duct" xlink:type="simple">Spd</abbrev>) broad basally, gradually tapering; embolus (<abbrev xmlns:xlink="http://www.w3.org/1999/xlink" xlink:title="embolus" xlink:type="simple">Em</abbrev>) belt-shaped, with a triangular process (<abbrev xmlns:xlink="http://www.w3.org/1999/xlink" xlink:title="triangular process" xlink:type="simple">TP</abbrev>).</p><p><bold>Female</bold> (paratype, <abbrev xmlns:xlink="http://www.w3.org/1999/xlink" content-type="institution" xlink:title="Shenyang Normal University" xlink:type="simple">SYNU</abbrev>-F-5566). As in male, except as noted. Measurements: total length 1.02; carapace 0.45 long, 0.33 wide, 0.26 high; clypeus 0.09 high; abdomen 0.64 long, 0.41 wide, 0.29 high; sternum 0.28 long, 0.26 wide. Length of legs: I 1.14 (0.36, 0.11, 0.29, 0.20, 0.18); II 0.98 (0.29, 0.12, 0.22, 0.16, 0.19); III 0.89 (0.26, 0.11, 0.19, 0.16, 017); IV 1.34 (0.43, 0.12, 0.34, 0.26, 0.19).</p><p><bold><italic>Carapace</italic></bold> (Fig. <xref ref-type="fig" rid="F7">7A, C, D</xref>): ocular area not raised; cephalic part flat. Abdomen (Fig. <xref ref-type="fig" rid="F7">7A</xref>–C, E): preanal scutum (<abbrev xmlns:xlink="http://www.w3.org/1999/xlink" xlink:title="preanal scutum" xlink:type="simple">Pa</abbrev>) rectangular, with thick posterolateral corners (<abbrev xmlns:xlink="http://www.w3.org/1999/xlink" xlink:title="posterolateral corners" xlink:type="simple">Plc</abbrev>), as long as anal scutum (<abbrev xmlns:xlink="http://www.w3.org/1999/xlink" xlink:title="anal scutum" xlink:type="simple">AS</abbrev>).</p><p><bold><italic>Endogyne</italic></bold> (Fig. <xref ref-type="fig" rid="F11">11A, B</xref>): epigynal pit (<abbrev xmlns:xlink="http://www.w3.org/1999/xlink" xlink:title="epigynal pit" xlink:type="simple">EP</abbrev>) large; vulval stem (<abbrev xmlns:xlink="http://www.w3.org/1999/xlink" xlink:title="vulval stem" xlink:type="simple">VS</abbrev>) thick, with strongly sclerotized margins; inner vulval plate (<abbrev xmlns:xlink="http://www.w3.org/1999/xlink" xlink:title="inner vulval plate" xlink:type="simple">IVP</abbrev>) finger-shaped; vulval duct (<abbrev xmlns:xlink="http://www.w3.org/1999/xlink" xlink:title="vulval duct" xlink:type="simple">VD</abbrev>) weakly sclerotized, connected to translucent, saccular seminal receptacle (<abbrev xmlns:xlink="http://www.w3.org/1999/xlink" xlink:title="seminal receptacle" xlink:type="simple">SR</abbrev>).</p></tp:treatment-sec><tp:treatment-sec sec-type="Distribution"><title>Distribution.</title><p>Known only from the type locality (Fig. <xref ref-type="fig" rid="F18">18</xref>).</p></tp:treatment-sec><tp:treatment-sec><!--Section generated to contain objects referenced in tp:taxon-treatment.--><fig id="F18" position="float" orientation="portrait"><object-id xmlns:xlink="http://www.w3.org/1999/xlink" content-type="doi" xlink:type="simple">10.3897/zookeys.1279.189587.figure18</object-id><object-id xmlns:xlink="http://www.w3.org/1999/xlink" content-type="arpha" xlink:type="simple">1BD5053A-F621-5AD7-8BF1-362C14830F5B</object-id><label>Figure 18.</label><caption><p>Distribution records of six tetrablemmids species from Thailand: <italic><tp:taxon-name><tp:taxon-name-part taxon-name-part-type="genus" reg="Ablemma">Ablemma</tp:taxon-name-part> <tp:taxon-name-part taxon-name-part-type="species" reg="erna">erna</tp:taxon-name-part></tp:taxon-name></italic> Lehtinen, 1981 (1); <italic><tp:taxon-name><tp:taxon-name-part taxon-name-part-type="genus" reg="Ablemma">A.</tp:taxon-name-part> <tp:taxon-name-part taxon-name-part-type="species" reg="theppratan">theppratan</tp:taxon-name-part></tp:taxon-name></italic> sp. nov. (2); <italic><tp:taxon-name><tp:taxon-name-part taxon-name-part-type="genus" reg="Ablemma">A.</tp:taxon-name-part> <tp:taxon-name-part taxon-name-part-type="species" reg="yamae">yamae</tp:taxon-name-part></tp:taxon-name></italic> sp. nov. (3); <italic><tp:taxon-name><tp:taxon-name-part taxon-name-part-type="genus" reg="Shearella">Shearella</tp:taxon-name-part> <tp:taxon-name-part taxon-name-part-type="species" reg="khaoplu">khaoplu</tp:taxon-name-part></tp:taxon-name></italic> sp. nov. (4); <italic><tp:taxon-name><tp:taxon-name-part taxon-name-part-type="genus" reg="Shearella">S.</tp:taxon-name-part> <tp:taxon-name-part taxon-name-part-type="species" reg="thamphothisat">thamphothisat</tp:taxon-name-part></tp:taxon-name></italic> sp. nov. (5); <italic><tp:taxon-name><tp:taxon-name-part taxon-name-part-type="genus" reg="Tetrablemma">Tetrablemma</tp:taxon-name-part> <tp:taxon-name-part taxon-name-part-type="species" reg="lorkor">lorkor</tp:taxon-name-part></tp:taxon-name></italic> sp. nov. (6).</p></caption><graphic xmlns:xlink="http://www.w3.org/1999/xlink" xlink:href="zookeys-1279-285_article-189587__-g018.jpg" id="oo_1636487.jpg" position="float" orientation="portrait" xlink:type="simple"><uri content-type="original_file" xlink:type="simple">https://binary.pensoft.net/fig/1636487</uri></graphic></fig></tp:treatment-sec><ref-list><ref id="B6"><mixed-citation xmlns:xlink="http://www.w3.org/1999/xlink" xlink:type="simple">Lehtinen PT (1981) Spiders of the Oriental-Australian region. III. <tp:taxon-name><tp:taxon-name-part taxon-name-part-type="family">Tetrablemmidae</tp:taxon-name-part></tp:taxon-name>, with a world revision. Acta Zoologica Fennica 162: 1–151.</mixed-citation></ref></ref-list></tp:taxon-treatment>
