# Supplementary material for: Five new species and one new record of armored spiders (Araneae, Tetrablemmidae) from Thailand
Source: Zookeys. 2026 May 12;1279:285–310. doi: 10.3897/zookeys.1279.189587 (PMC13187854; doi:10.3897/zookeys.1279.189587)
Supplement: XML Treatment for Ablemma (Ablemma) yamae [file zookeys.1279.189587-treatment4.xml]

<!DOCTYPE tp:taxon-treatment
  PUBLIC "-//TaxonX//DTD Taxonomic Treatment Publishing DTD v0 20100105//EN" "tax-treatment-NSO.dtd">
<tp:taxon-treatment xmlns:tp="http://www.plazi.org/taxpub"><tp:treatment-meta><kwd-group><label>Taxon classification</label><kwd>
                <named-content content-type="kingdom">
                  <named-content content-type="taxon-name">
                    <named-content content-type="kingdom">Animalia</named-content>
                  </named-content>
                </named-content>
              </kwd><kwd>
                <named-content content-type="order">Araneae</named-content>
              </kwd><kwd>
                <named-content content-type="family">Tetrablemmidae</named-content>
              </kwd></kwd-group><mixed-citation publication-type="journal"><person-group><name><surname>Shi</surname><given-names>Songlu</given-names></name><name><surname>Bian</surname><given-names>Dongju</given-names></name><name><surname>Tong</surname><given-names>Yanfeng</given-names></name><name><surname>Li</surname><given-names>Shuqiang</given-names></name></person-group><article-title>Five new species and one new record of armored spiders (<tp:taxon-name><tp:taxon-name-part taxon-name-part-type="order" reg="Araneae">Araneae</tp:taxon-name-part></tp:taxon-name>, <tp:taxon-name><tp:taxon-name-part taxon-name-part-type="family" reg="Tetrablemmidae">Tetrablemmidae</tp:taxon-name-part></tp:taxon-name>) from Thailand</article-title><source>Zookeys</source><day>12</day><month>05</month><year>2026</year><volume>1279</volume><fpage>285</fpage><lpage>310</lpage><pub-id pub-id-type="doi">10.3897/zookeys.1279.189587</pub-id></mixed-citation></tp:treatment-meta><tp:nomenclature><tp:taxon-name><object-id xmlns:xlink="http://www.w3.org/1999/xlink" content-type="arpha" xlink:type="simple">0B9DE334-9E65-5735-A0EA-2FE31165E556</object-id>
                    		<tp:taxon-name-part taxon-name-part-type="genus" reg="Ablemma">Ablemma</tp:taxon-name-part> (<tp:taxon-name-part taxon-name-part-type="subgenus" reg="Ablemma">Ablemma</tp:taxon-name-part>) <tp:taxon-name-part taxon-name-part-type="species" reg="yamae">yamae</tp:taxon-name-part>
                    	
                    		<object-id xmlns:xlink="http://www.w3.org/1999/xlink" content-type="zoobank" xlink:type="simple">https://zoobank.org/43A7C797-A0AF-4F06-ADEB-EFE5A5447507</object-id>
                    	</tp:taxon-name><tp:taxon-authority>Tong &amp; Li</tp:taxon-authority><tp:taxon-status xmlns:xlink="http://www.w3.org/1999/xlink" xlink:type="simple">sp. nov.</tp:taxon-status><xref ref-type="fig" rid="F8">Figs 8</xref><xref ref-type="fig" rid="F9">, 9</xref><xref ref-type="fig" rid="F10">, 10</xref><xref ref-type="fig" rid="F11">, 11C</xref><xref ref-type="fig" rid="F11">, D</xref></tp:nomenclature><tp:treatment-sec sec-type="Type material"><title>Type material.</title><p><bold><italic>Holotype</italic></bold> Thailand • ♂ (<abbrev xmlns:xlink="http://www.w3.org/1999/xlink" content-type="institution" xlink:title="Shenyang Normal University" xlink:type="simple">SYNU</abbrev>-F-5589); Tak, Umphang Dist., Ya Mae Cave; <named-content xmlns:xlink="http://www.w3.org/1999/xlink" content-type="dwc:verbatimCoordinates" xlink:type="simple">16°02'21.18"N, 98°50'48.72"E</named-content>, 454 m elev.; 15.XI.2016; H. Zhao et al. leg. <bold><italic>Paratypes</italic></bold> Thailand • 2♀ (<abbrev xmlns:xlink="http://www.w3.org/1999/xlink" content-type="institution" xlink:title="Shenyang Normal University" xlink:type="simple">SYNU</abbrev>-F-5590–5591); same data as holotype.</p></tp:treatment-sec><tp:treatment-sec sec-type="Etymology"><title>Etymology.</title><p>The specific name refers to the type locality and is a noun in apposition.</p></tp:treatment-sec><tp:treatment-sec sec-type="Diagnosis"><title>Diagnosis.</title><p>The new species is similar to <italic><tp:taxon-name><tp:taxon-name-part taxon-name-part-type="genus" reg="Ablemma">Ablemma</tp:taxon-name-part> <tp:taxon-name-part taxon-name-part-type="species" reg="baso">baso</tp:taxon-name-part></tp:taxon-name></italic> Roewer, 1963, <italic><tp:taxon-name><tp:taxon-name-part taxon-name-part-type="genus" reg="Ablemma">A.</tp:taxon-name-part> <tp:taxon-name-part taxon-name-part-type="species" reg="berryi">berryi</tp:taxon-name-part></tp:taxon-name></italic> Shear, 1978 and <italic><tp:taxon-name><tp:taxon-name-part taxon-name-part-type="genus" reg="Ablemma">A.</tp:taxon-name-part> <tp:taxon-name-part taxon-name-part-type="species" reg="shimojanai">shimojanai</tp:taxon-name-part></tp:taxon-name></italic> (Komatsu, 1968) in the large conical projection of carapace, but can be distinguished from <italic><tp:taxon-name><tp:taxon-name-part taxon-name-part-type="genus" reg="Ablemma">A.</tp:taxon-name-part> <tp:taxon-name-part taxon-name-part-type="species" reg="baso">baso</tp:taxon-name-part></tp:taxon-name></italic> by the two reduced eyes (vs two large eyes; cf. Figs <xref ref-type="fig" rid="F8">8A</xref>, <xref ref-type="fig" rid="F8">8D</xref>, <xref ref-type="fig" rid="F10">10A</xref>, <xref ref-type="fig" rid="F10">10D</xref>and <xref ref-type="bibr" rid="B6">Lehtinen 1981</xref>: fig. 141) and the short boot-shaped embolus (vs very long; cf. Figs <xref ref-type="fig" rid="F9">9A–D</xref>and <xref ref-type="bibr" rid="B6">Lehtinen 1981</xref>: fig. 138); from <italic><tp:taxon-name><tp:taxon-name-part taxon-name-part-type="genus" reg="Ablemma">A.</tp:taxon-name-part> <tp:taxon-name-part taxon-name-part-type="species" reg="berryi">berryi</tp:taxon-name-part></tp:taxon-name></italic> by the two eyes (vs four; cf. Figs <xref ref-type="fig" rid="F8">8D</xref>, <xref ref-type="fig" rid="F10">10D</xref>and <xref ref-type="bibr" rid="B9">Shear 1978</xref>: figs 89, 91), the short boot-shaped embolus (vs very long; cf. Figs <xref ref-type="fig" rid="F9">9A–D</xref>and <xref ref-type="bibr" rid="B9">Shear 1978</xref>: figs 93, 94), and the preanal scutum ca. 4× longer than the postgenital scutum (vs 2.0×; cf. Fig. <xref ref-type="fig" rid="F10">10E</xref> and <xref ref-type="bibr" rid="B9">Shear 1978</xref>: fig. 95); from <italic><tp:taxon-name><tp:taxon-name-part taxon-name-part-type="genus" reg="Ablemma">A.</tp:taxon-name-part> <tp:taxon-name-part taxon-name-part-type="species" reg="shimojanai">shimojanai</tp:taxon-name-part></tp:taxon-name></italic> by the two eyes (vs four eyes; cf. Figs <xref ref-type="fig" rid="F8">8D</xref>, <xref ref-type="fig" rid="F10">10D</xref>and <xref ref-type="bibr" rid="B3">Fu et al. 2022</xref>: figs 1G, 2G), the blunt tip of embolus (vs acute tip; cf. Figs <xref ref-type="fig" rid="F9">9A–D</xref>and <xref ref-type="bibr" rid="B3">Fu et al. 2022</xref>: fig. 3A–F) and the preanal scutum ca. 2.0× longer than anal scutum (vs less than 1.5×; cf. Fig. <xref ref-type="fig" rid="F10">10E</xref> and <xref ref-type="bibr" rid="B3">Fu et al. 2022</xref>: fig. 2H).</p></tp:treatment-sec><tp:treatment-sec sec-type="Description"><title>Description.</title><p><bold>Male</bold> (holotype). Coloration: body yellowish brown; legs yellowish orange. Measurements: total length 1.29; carapace 0.60 long, 0.39 wide, 0.42 high; clypeus 0.11 high; abdomen 0.76 long, 0.40 wide, 0.36 high; sternum 0.35 long, 0.30 wide. Length of legs: I 1.39 (0.43, 0.14, 0.34, 0.22, 0.26); II 1.32 (0.40, 0.15, 0.30, 0.22, 0.25); III 1.17 (0.33, 0.13, 0.27, 0.21, 0.23); IV 1.54 (0.45, 0.15, 0.41, 0.27, 0.26).</p><p><bold><italic>Carapace</italic></bold> (Fig. <xref ref-type="fig" rid="F8">8A, C, D</xref>): dorsally smooth, finely reticulated at margin; 2 vestigal eyes; clypeus sloping forward, marginally rounded; cephalic part raised, posterior part with large conical projection, 0.24 high; chelicerae robust, bear­ing one small tubercle (<abbrev xmlns:xlink="http://www.w3.org/1999/xlink" xlink:title="small tubercle" xlink:type="simple">ST</abbrev>); with conical outgrowth (arrow in Fig. <xref ref-type="fig" rid="F9">9F, G</xref>) and an anterodistal tooth (<abbrev xmlns:xlink="http://www.w3.org/1999/xlink" xlink:title="anterodistal tooth" xlink:type="simple">AT</abbrev>), cheliceral lamina (<abbrev xmlns:xlink="http://www.w3.org/1999/xlink" xlink:title="cheliceral lamina" xlink:type="simple">CL</abbrev>) well developed; labium triangular, blunt distally; sternum reticulated except medial area.</p><p><bold><italic>Abdomen</italic></bold> (Fig. <xref ref-type="fig" rid="F8">8A</xref>–<xref ref-type="fig" rid="F8">C</xref>, <xref ref-type="fig" rid="F8">E</xref>): dorsal scutum smooth, covered with sparse setae; pulmonary scutum (<abbrev xmlns:xlink="http://www.w3.org/1999/xlink" xlink:title="pulmonary scutum" xlink:type="simple">Pu</abbrev>) with oval book-lung covers; preanal scutum (<abbrev xmlns:xlink="http://www.w3.org/1999/xlink" xlink:title="preanal scutum" xlink:type="simple">Pa</abbrev>) rectangular, nearly same width as postgenital scutum (<abbrev xmlns:xlink="http://www.w3.org/1999/xlink" xlink:title="postgenital scutum" xlink:type="simple">Pog</abbrev>).</p><p><bold><italic>Palp</italic></bold> (Fig. <xref ref-type="fig" rid="F9">9A–E</xref>): femur ca. 2.5× longer than patella, 0.6× shorter than bulb; tibia not swollen, ca. 0.7× of femur length; cymbium small, cup-shaped; bulb pyriform; sperm duct (<abbrev xmlns:xlink="http://www.w3.org/1999/xlink" xlink:title="sperm duct" xlink:type="simple">Spd</abbrev>) broad basally, gradually tapering; embolus (<abbrev xmlns:xlink="http://www.w3.org/1999/xlink" xlink:title="embolus" xlink:type="simple">Em</abbrev>) relatively wide, short boot-shaped, distally blunt; basal process (<abbrev xmlns:xlink="http://www.w3.org/1999/xlink" xlink:title="basal process" xlink:type="simple">BP</abbrev>) somewhat round.</p><p><bold>Female</bold> (paratype, <abbrev xmlns:xlink="http://www.w3.org/1999/xlink" content-type="institution" xlink:title="Shenyang Normal University" xlink:type="simple">SYNU</abbrev>-F-5590). As in male, except as noted. Measurements: total length 1.39; carapace 0.58 long, 0.41 wide, 0.31 high; abdomen 0.84 long, 0.50 wide, 0.39 high; clypeus 0.10 high; sternum 0.37 long, 0.30 wide. Length of legs: I 1.36 (0.44, 0.15, 0.32, 0.19, 0.26); II 1.25 (0.39, 0.14, 0.29, 0.18, 0.25); III 1.12 (0.32, 0.14, 0.25, 0.18, 0.23); IV 1.50 (0.45, 0.15, 0.40, 0.25, 0.25).</p><p>Cephalic part lacking large conical projection, chelicerae unmodified. Abdomen (Fig. <xref ref-type="fig" rid="F10">10A</xref>–C, E): preanal scutum (<abbrev xmlns:xlink="http://www.w3.org/1999/xlink" xlink:title="preanal scutum" xlink:type="simple">Pa</abbrev>) rectangular, with thick posterolateral corners (<abbrev xmlns:xlink="http://www.w3.org/1999/xlink" xlink:title="posterolateral corners" xlink:type="simple">Plc</abbrev>) (Fig. <xref ref-type="fig" rid="F10">10E</xref>), ca. 2.0× longer than anal scutum (<abbrev xmlns:xlink="http://www.w3.org/1999/xlink" xlink:title="anal scutum" xlink:type="simple">AS</abbrev>).</p><p><bold><italic>Endogyne</italic></bold> (Fig. <xref ref-type="fig" rid="F11">11C, D</xref>): epigynal pit (<abbrev xmlns:xlink="http://www.w3.org/1999/xlink" xlink:title="epigynal pit" xlink:type="simple">EP</abbrev>) small; inner vulval plate (<abbrev xmlns:xlink="http://www.w3.org/1999/xlink" xlink:title="inner vulval plate" xlink:type="simple">IVP</abbrev>) finger-shaped; vulval duct (<abbrev xmlns:xlink="http://www.w3.org/1999/xlink" xlink:title="vulval duct" xlink:type="simple">VD</abbrev>) weakly sclerotized, connected to translucent, saccular seminal receptacle (<abbrev xmlns:xlink="http://www.w3.org/1999/xlink" xlink:title="seminal receptacle" xlink:type="simple">SR</abbrev>).</p></tp:treatment-sec><tp:treatment-sec sec-type="Distribution"><title>Distribution.</title><p>Known only from the type locality (Fig. <xref ref-type="fig" rid="F18">18</xref>).</p></tp:treatment-sec><tp:treatment-sec><!--Section generated to contain objects referenced in tp:taxon-treatment.--><fig id="F8" position="float" orientation="portrait"><object-id xmlns:xlink="http://www.w3.org/1999/xlink" content-type="doi" xlink:type="simple">10.3897/zookeys.1279.189587.figure8</object-id><object-id xmlns:xlink="http://www.w3.org/1999/xlink" content-type="arpha" xlink:type="simple">331A6EF1-E4A6-546D-8204-D96DB6D0F91D</object-id><label>Figure 8.</label><caption><p><italic><tp:taxon-name><tp:taxon-name-part taxon-name-part-type="genus" reg="Ablemma">Ablemma</tp:taxon-name-part> <tp:taxon-name-part taxon-name-part-type="species" reg="yamae">yamae</tp:taxon-name-part></tp:taxon-name></italic> sp. nov., male, holotype. <bold>A</bold>. Habitus, dorsal view; <bold>B</bold>. Habitus, ventral view; <bold>C</bold>. Habitus, lateral view; <bold>D</bold>. Prosoma, anterior view; <bold>E</bold>. Abdomen, ventral view. Scale bars: 0.2 mm.</p></caption><graphic xmlns:xlink="http://www.w3.org/1999/xlink" xlink:href="zookeys-1279-285_article-189587__-g008.jpg" id="oo_1636477.jpg" position="float" orientation="portrait" xlink:type="simple"><uri content-type="original_file" xlink:type="simple">https://binary.pensoft.net/fig/1636477</uri></graphic></fig><fig id="F9" position="float" orientation="portrait"><object-id xmlns:xlink="http://www.w3.org/1999/xlink" content-type="doi" xlink:type="simple">10.3897/zookeys.1279.189587.figure9</object-id><object-id xmlns:xlink="http://www.w3.org/1999/xlink" content-type="arpha" xlink:type="simple">605C4135-7B5D-5A35-BB43-045434A07623</object-id><label>Figure 9.</label><caption><p><italic><tp:taxon-name><tp:taxon-name-part taxon-name-part-type="genus" reg="Ablemma">Ablemma</tp:taxon-name-part> <tp:taxon-name-part taxon-name-part-type="species" reg="yamae">yamae</tp:taxon-name-part></tp:taxon-name></italic> sp. nov., male, holotype. <bold>A, C</bold>. Left palp, prolateral view; <bold>B, D</bold>. Left palp, retrolateral view; <bold>E</bold>. Left palp, dorsal view; <bold>F</bold>. Chelicerae, anterior view; <bold>G</bold>. Chelicerae, lateral view; arrows show outgrowths in (<bold>F</bold>) and (<bold>G</bold>). Abbreviations: <abbrev xmlns:xlink="http://www.w3.org/1999/xlink" xlink:title="anterodistal tooth" xlink:type="simple">AT</abbrev> = anterodistal tooth, <abbrev xmlns:xlink="http://www.w3.org/1999/xlink" xlink:title="basal process" xlink:type="simple">BP</abbrev> = basal process, <abbrev xmlns:xlink="http://www.w3.org/1999/xlink" xlink:title="cheliceral lamina" xlink:type="simple">CL</abbrev> = cheliceral lamina, <abbrev xmlns:xlink="http://www.w3.org/1999/xlink" xlink:title="embolus" xlink:type="simple">Em</abbrev> = embolus, <abbrev xmlns:xlink="http://www.w3.org/1999/xlink" xlink:title="sperm duct" xlink:type="simple">Spd</abbrev> = sperm duct, <abbrev xmlns:xlink="http://www.w3.org/1999/xlink" xlink:title="small tubercle" xlink:type="simple">ST</abbrev> = small tubercle. Scale bars: 0.1 mm.</p></caption><graphic xmlns:xlink="http://www.w3.org/1999/xlink" xlink:href="zookeys-1279-285_article-189587__-g009.jpg" id="oo_1636478.jpg" position="float" orientation="portrait" xlink:type="simple"><uri content-type="original_file" xlink:type="simple">https://binary.pensoft.net/fig/1636478</uri></graphic></fig><fig id="F10" position="float" orientation="portrait"><object-id xmlns:xlink="http://www.w3.org/1999/xlink" content-type="doi" xlink:type="simple">10.3897/zookeys.1279.189587.figure10</object-id><object-id xmlns:xlink="http://www.w3.org/1999/xlink" content-type="arpha" xlink:type="simple">14F046C9-7500-5A18-98B1-D1CDCCDA9274</object-id><label>Figure 10.</label><caption><p><italic><tp:taxon-name><tp:taxon-name-part taxon-name-part-type="genus" reg="Ablemma">Ablemma</tp:taxon-name-part> <tp:taxon-name-part taxon-name-part-type="species" reg="yamae">yamae</tp:taxon-name-part></tp:taxon-name></italic> sp. nov., female, paratype. <bold>A</bold>. Habitus, dorsal view; <bold>B</bold>. Habitus, ventral view; <bold>C</bold>. Habitus, lateral view; <bold>D</bold>. Prosoma, anterior view; <bold>E</bold>. Abdomen, ventral view, arrow shows detail of genital area. Scale bars: 0.2 mm.</p></caption><graphic xmlns:xlink="http://www.w3.org/1999/xlink" xlink:href="zookeys-1279-285_article-189587__-g010.jpg" id="oo_1636479.jpg" position="float" orientation="portrait" xlink:type="simple"><uri content-type="original_file" xlink:type="simple">https://binary.pensoft.net/fig/1636479</uri></graphic></fig><fig id="F11" position="float" orientation="portrait"><object-id xmlns:xlink="http://www.w3.org/1999/xlink" content-type="doi" xlink:type="simple">10.3897/zookeys.1279.189587.figure11</object-id><object-id xmlns:xlink="http://www.w3.org/1999/xlink" content-type="arpha" xlink:type="simple">05FBA614-1B07-5E3F-BED8-5A047358D0C7</object-id><label>Figure 11.</label><caption><p><italic><tp:taxon-name><tp:taxon-name-part taxon-name-part-type="genus" reg="Ablemma">Ablemma</tp:taxon-name-part> <tp:taxon-name-part taxon-name-part-type="species" reg="theppratan">theppratan</tp:taxon-name-part></tp:taxon-name></italic> sp. nov. (<bold>A, B</bold>); <italic><tp:taxon-name><tp:taxon-name-part taxon-name-part-type="genus" reg="Ablemma">Ablemma</tp:taxon-name-part> <tp:taxon-name-part taxon-name-part-type="species" reg="yamae">yamae</tp:taxon-name-part></tp:taxon-name></italic> sp. nov. (<bold>C, D</bold>). <bold>A, C</bold>. Abdomen, ventral view; <bold>B, D</bold>. Endogyne, dorsal view. Abbreviations: <abbrev xmlns:xlink="http://www.w3.org/1999/xlink" xlink:title="anal scutum" xlink:type="simple">AS</abbrev> = anal scutum, <abbrev xmlns:xlink="http://www.w3.org/1999/xlink" xlink:title="epigynal pit" xlink:type="simple">EP</abbrev> = epigynal pit, <abbrev xmlns:xlink="http://www.w3.org/1999/xlink" xlink:title="inner vulval plate" xlink:type="simple">IVP</abbrev> = inner vulval plate, <abbrev xmlns:xlink="http://www.w3.org/1999/xlink" xlink:title="preanal scutum" xlink:type="simple">Pa</abbrev> = preanal scutum, <abbrev xmlns:xlink="http://www.w3.org/1999/xlink" xlink:title="posterolateral corners" xlink:type="simple">Plc</abbrev> = posterolateral corners, <abbrev xmlns:xlink="http://www.w3.org/1999/xlink" xlink:title="postgenital scutum" xlink:type="simple">Pog</abbrev> = postgenital scutum, <abbrev xmlns:xlink="http://www.w3.org/1999/xlink" xlink:title="pulmonary scutum" xlink:type="simple">Pu</abbrev> = pulmonary scutum, <abbrev xmlns:xlink="http://www.w3.org/1999/xlink" xlink:title="seminal receptacle" xlink:type="simple">SR</abbrev> = seminal receptacle, <abbrev xmlns:xlink="http://www.w3.org/1999/xlink" xlink:title="vulval duct" xlink:type="simple">VD</abbrev> = vulval duct, <abbrev xmlns:xlink="http://www.w3.org/1999/xlink" xlink:title="vulval stem" xlink:type="simple">VS</abbrev> = vulval stem. Scale bars: 0.1 mm.</p></caption><graphic xmlns:xlink="http://www.w3.org/1999/xlink" xlink:href="zookeys-1279-285_article-189587__-g011.jpg" id="oo_1636480.jpg" position="float" orientation="portrait" xlink:type="simple"><uri content-type="original_file" xlink:type="simple">https://binary.pensoft.net/fig/1636480</uri></graphic></fig><fig id="F18" position="float" orientation="portrait"><object-id xmlns:xlink="http://www.w3.org/1999/xlink" content-type="doi" xlink:type="simple">10.3897/zookeys.1279.189587.figure18</object-id><object-id xmlns:xlink="http://www.w3.org/1999/xlink" content-type="arpha" xlink:type="simple">1BD5053A-F621-5AD7-8BF1-362C14830F5B</object-id><label>Figure 18.</label><caption><p>Distribution records of six tetrablemmids species from Thailand: <italic><tp:taxon-name><tp:taxon-name-part taxon-name-part-type="genus" reg="Ablemma">Ablemma</tp:taxon-name-part> <tp:taxon-name-part taxon-name-part-type="species" reg="erna">erna</tp:taxon-name-part></tp:taxon-name></italic> Lehtinen, 1981 (1); <italic><tp:taxon-name><tp:taxon-name-part taxon-name-part-type="genus" reg="Ablemma">A.</tp:taxon-name-part> <tp:taxon-name-part taxon-name-part-type="species" reg="theppratan">theppratan</tp:taxon-name-part></tp:taxon-name></italic> sp. nov. (2); <italic><tp:taxon-name><tp:taxon-name-part taxon-name-part-type="genus" reg="Ablemma">A.</tp:taxon-name-part> <tp:taxon-name-part taxon-name-part-type="species" reg="yamae">yamae</tp:taxon-name-part></tp:taxon-name></italic> sp. nov. (3); <italic><tp:taxon-name><tp:taxon-name-part taxon-name-part-type="genus" reg="Shearella">Shearella</tp:taxon-name-part> <tp:taxon-name-part taxon-name-part-type="species" reg="khaoplu">khaoplu</tp:taxon-name-part></tp:taxon-name></italic> sp. nov. (4); <italic><tp:taxon-name><tp:taxon-name-part taxon-name-part-type="genus" reg="Shearella">S.</tp:taxon-name-part> <tp:taxon-name-part taxon-name-part-type="species" reg="thamphothisat">thamphothisat</tp:taxon-name-part></tp:taxon-name></italic> sp. nov. (5); <italic><tp:taxon-name><tp:taxon-name-part taxon-name-part-type="genus" reg="Tetrablemma">Tetrablemma</tp:taxon-name-part> <tp:taxon-name-part taxon-name-part-type="species" reg="lorkor">lorkor</tp:taxon-name-part></tp:taxon-name></italic> sp. nov. (6).</p></caption><graphic xmlns:xlink="http://www.w3.org/1999/xlink" xlink:href="zookeys-1279-285_article-189587__-g018.jpg" id="oo_1636487.jpg" position="float" orientation="portrait" xlink:type="simple"><uri content-type="original_file" xlink:type="simple">https://binary.pensoft.net/fig/1636487</uri></graphic></fig></tp:treatment-sec><ref-list><ref id="B6"><mixed-citation xmlns:xlink="http://www.w3.org/1999/xlink" xlink:type="simple">Lehtinen PT (1981) Spiders of the Oriental-Australian region. III. <tp:taxon-name><tp:taxon-name-part taxon-name-part-type="family">Tetrablemmidae</tp:taxon-name-part></tp:taxon-name>, with a world revision. Acta Zoologica Fennica 162: 1–151.</mixed-citation></ref><ref id="B9"><mixed-citation xmlns:xlink="http://www.w3.org/1999/xlink" xlink:type="simple">Shear WA (1978) Taxonomic notes on the armored spiders of the families <tp:taxon-name><tp:taxon-name-part taxon-name-part-type="family">Tetrablemmidae</tp:taxon-name-part></tp:taxon-name> and <tp:taxon-name><tp:taxon-name-part taxon-name-part-type="family">Pacullidae</tp:taxon-name-part></tp:taxon-name>. American Museum Novitates 2650: 1–46.</mixed-citation></ref><ref id="B3"><mixed-citation xmlns:xlink="http://www.w3.org/1999/xlink" xlink:type="simple">Fu H, Wang Y, Tong Y (2022) A newly-recorded species of the genus <italic><tp:taxon-name><tp:taxon-name-part taxon-name-part-type="genus">Ablemma</tp:taxon-name-part></tp:taxon-name></italic> Roewer, 1963 (<tp:taxon-name><tp:taxon-name-part taxon-name-part-type="order">Araneae</tp:taxon-name-part></tp:taxon-name>, <tp:taxon-name><tp:taxon-name-part taxon-name-part-type="family">Tetrablemmidae</tp:taxon-name-part></tp:taxon-name>) from China. Biodiversity Data Journal 10: e85365. <ext-link xlink:href="10.3897/BDJ.10.e85365" ext-link-type="doi" xlink:type="simple">https://doi.org/10.3897/BDJ.10.e85365</ext-link></mixed-citation></ref></ref-list></tp:taxon-treatment>
