# Supplementary material for: Five new species and one new record of armored spiders (Araneae, Tetrablemmidae) from Thailand
Source: Zookeys. 2026 May 12;1279:285–310. doi: 10.3897/zookeys.1279.189587 (PMC13187854; doi:10.3897/zookeys.1279.189587)
Supplement: XML Treatment for Shearella [file zookeys.1279.189587-treatment5.xml]

<!DOCTYPE tp:taxon-treatment
  PUBLIC "-//TaxonX//DTD Taxonomic Treatment Publishing DTD v0 20100105//EN" "tax-treatment-NSO.dtd">
<tp:taxon-treatment xmlns:tp="http://www.plazi.org/taxpub"><tp:treatment-meta><kwd-group><label>Taxon classification</label><kwd>
                <named-content content-type="kingdom">
                  <named-content content-type="taxon-name">
                    <named-content content-type="kingdom">Animalia</named-content>
                  </named-content>
                </named-content>
              </kwd><kwd>
                <named-content content-type="order">Araneae</named-content>
              </kwd><kwd>
                <named-content content-type="family">Tetrablemmidae</named-content>
              </kwd></kwd-group><mixed-citation publication-type="journal"><person-group><name><surname>Shi</surname><given-names>Songlu</given-names></name><name><surname>Bian</surname><given-names>Dongju</given-names></name><name><surname>Tong</surname><given-names>Yanfeng</given-names></name><name><surname>Li</surname><given-names>Shuqiang</given-names></name></person-group><article-title>Five new species and one new record of armored spiders (<tp:taxon-name><tp:taxon-name-part taxon-name-part-type="order" reg="Araneae">Araneae</tp:taxon-name-part></tp:taxon-name>, <tp:taxon-name><tp:taxon-name-part taxon-name-part-type="family" reg="Tetrablemmidae">Tetrablemmidae</tp:taxon-name-part></tp:taxon-name>) from Thailand</article-title><source>Zookeys</source><day>12</day><month>05</month><year>2026</year><volume>1279</volume><fpage>285</fpage><lpage>310</lpage><pub-id pub-id-type="doi">10.3897/zookeys.1279.189587</pub-id></mixed-citation></tp:treatment-meta><tp:nomenclature><label>Genus</label><tp:taxon-name><object-id xmlns:xlink="http://www.w3.org/1999/xlink" content-type="arpha" xlink:type="simple">8AE2C6CB-19DB-5C45-9844-94EDD5370C73</object-id>
                    		<tp:taxon-name-part taxon-name-part-type="genus" reg="Shearella">Shearella</tp:taxon-name-part>
                    	</tp:taxon-name><tp:taxon-authority>Lehtinen, 1981</tp:taxon-authority></tp:nomenclature><tp:treatment-sec sec-type="Type species"><title>Type species.</title><p><italic><tp:taxon-name><tp:taxon-name-part taxon-name-part-type="genus" reg="Shearella">Shearella</tp:taxon-name-part> <tp:taxon-name-part taxon-name-part-type="species" reg="lilawati">lilawati</tp:taxon-name-part></tp:taxon-name></italic> Lehtinen, 1981 from Ceylon.</p></tp:treatment-sec><tp:treatment-sec sec-type="Diagnosis"><title>Diagnosis.</title><p>See <xref ref-type="bibr" rid="B6">Lehtinen (1981)</xref>.</p></tp:treatment-sec><tp:treatment-sec sec-type="Composition"><title>Composition.</title><p>Seven species, including two described here.</p></tp:treatment-sec><tp:treatment-sec sec-type="Distribution"><title>Distribution.</title><p>China (1 species), India (1), Madagascar (1), Sri Lanka (2) and Thailand (2).</p></tp:treatment-sec><ref-list><ref id="B6"><mixed-citation xmlns:xlink="http://www.w3.org/1999/xlink" xlink:type="simple">Lehtinen PT (1981) Spiders of the Oriental-Australian region. III. <tp:taxon-name><tp:taxon-name-part taxon-name-part-type="family">Tetrablemmidae</tp:taxon-name-part></tp:taxon-name>, with a world revision. Acta Zoologica Fennica 162: 1–151.</mixed-citation></ref></ref-list></tp:taxon-treatment>
