# Supplementary material for: Five new species and one new record of armored spiders (Araneae, Tetrablemmidae) from Thailand
Source: Zookeys. 2026 May 12;1279:285–310. doi: 10.3897/zookeys.1279.189587 (PMC13187854; doi:10.3897/zookeys.1279.189587)
Supplement: XML Treatment for Shearella khaoplu [file zookeys.1279.189587-treatment6.xml]

<!DOCTYPE tp:taxon-treatment
  PUBLIC "-//TaxonX//DTD Taxonomic Treatment Publishing DTD v0 20100105//EN" "tax-treatment-NSO.dtd">
<tp:taxon-treatment xmlns:tp="http://www.plazi.org/taxpub"><tp:treatment-meta><kwd-group><label>Taxon classification</label><kwd>
                <named-content content-type="kingdom">
                  <named-content content-type="taxon-name">
                    <named-content content-type="kingdom">Animalia</named-content>
                  </named-content>
                </named-content>
              </kwd><kwd>
                <named-content content-type="order">Araneae</named-content>
              </kwd><kwd>
                <named-content content-type="family">Tetrablemmidae</named-content>
              </kwd></kwd-group><mixed-citation publication-type="journal"><person-group><name><surname>Shi</surname><given-names>Songlu</given-names></name><name><surname>Bian</surname><given-names>Dongju</given-names></name><name><surname>Tong</surname><given-names>Yanfeng</given-names></name><name><surname>Li</surname><given-names>Shuqiang</given-names></name></person-group><article-title>Five new species and one new record of armored spiders (<tp:taxon-name><tp:taxon-name-part taxon-name-part-type="order" reg="Araneae">Araneae</tp:taxon-name-part></tp:taxon-name>, <tp:taxon-name><tp:taxon-name-part taxon-name-part-type="family" reg="Tetrablemmidae">Tetrablemmidae</tp:taxon-name-part></tp:taxon-name>) from Thailand</article-title><source>Zookeys</source><day>12</day><month>05</month><year>2026</year><volume>1279</volume><fpage>285</fpage><lpage>310</lpage><pub-id pub-id-type="doi">10.3897/zookeys.1279.189587</pub-id></mixed-citation></tp:treatment-meta><tp:nomenclature><tp:taxon-name><object-id xmlns:xlink="http://www.w3.org/1999/xlink" content-type="arpha" xlink:type="simple">D0D7E67F-7FE9-5D23-BBF8-17744A786E5E</object-id>
                    		<tp:taxon-name-part taxon-name-part-type="genus" reg="Shearella">Shearella</tp:taxon-name-part> <tp:taxon-name-part taxon-name-part-type="species" reg="khaoplu">khaoplu</tp:taxon-name-part>
                    	
                    		<object-id xmlns:xlink="http://www.w3.org/1999/xlink" content-type="zoobank" xlink:type="simple">https://zoobank.org/369533F6-C43B-4F80-9C1E-CF62589E3B39</object-id>
                    	</tp:taxon-name><tp:taxon-authority>Tong &amp; Li</tp:taxon-authority><tp:taxon-status xmlns:xlink="http://www.w3.org/1999/xlink" xlink:type="simple">sp. nov.</tp:taxon-status><xref ref-type="fig" rid="F12">Figs 12</xref><xref ref-type="fig" rid="F13">, 13</xref></tp:nomenclature><tp:treatment-sec sec-type="Type material"><title>Type material.</title><p><bold><italic>Holotype</italic></bold> Thailand • ♂ (<abbrev xmlns:xlink="http://www.w3.org/1999/xlink" content-type="institution" xlink:title="Shenyang Normal University" xlink:type="simple">SYNU</abbrev>-F-5532); Nakhon Srithammarat, Thung Song Dist., Khao Ro Subdist., Khao Plu Cave; <named-content xmlns:xlink="http://www.w3.org/1999/xlink" content-type="dwc:verbatimCoordinates" xlink:type="simple">8°01'22.00"N, 99°34'35.30"E</named-content>, 55 m elev.; 13.X.2015; H. Zhao et al. leg.</p><fig id="F12" position="float" orientation="portrait"><object-id xmlns:xlink="http://www.w3.org/1999/xlink" content-type="doi" xlink:type="simple">10.3897/zookeys.1279.189587.figure12</object-id><object-id xmlns:xlink="http://www.w3.org/1999/xlink" content-type="arpha" xlink:type="simple">F6A7EFBE-1EC5-5D8A-B1AC-A299A26819CD</object-id><label>Figure 12.</label><caption><p><italic><tp:taxon-name><tp:taxon-name-part taxon-name-part-type="genus" reg="Shearella">Shearella</tp:taxon-name-part> <tp:taxon-name-part taxon-name-part-type="species" reg="khaoplu">khaoplu</tp:taxon-name-part></tp:taxon-name></italic> sp. nov., male, holotype. <bold>A</bold>. Habitus, dorsal view; <bold>B</bold>. Habitus, ventral view; <bold>C</bold>. Habitus, lateral view; <bold>D</bold>. Prosoma, anterior view; <bold>E</bold>. Abdomen, ventral view. Scale bars: 0.4 mm.</p></caption><graphic xmlns:xlink="http://www.w3.org/1999/xlink" xlink:href="zookeys-1279-285_article-189587__-g012.jpg" id="oo_1636481.jpg" position="float" orientation="portrait" xlink:type="simple"><uri content-type="original_file" xlink:type="simple">https://binary.pensoft.net/fig/1636481</uri></graphic></fig><fig id="F13" position="float" orientation="portrait"><object-id xmlns:xlink="http://www.w3.org/1999/xlink" content-type="doi" xlink:type="simple">10.3897/zookeys.1279.189587.figure13</object-id><object-id xmlns:xlink="http://www.w3.org/1999/xlink" content-type="arpha" xlink:type="simple">508F9331-8425-5B01-AD4B-573164A0E67A</object-id><label>Figure 13.</label><caption><p><italic><tp:taxon-name><tp:taxon-name-part taxon-name-part-type="genus" reg="Shearella">Shearella</tp:taxon-name-part> <tp:taxon-name-part taxon-name-part-type="species" reg="khaoplu">khaoplu</tp:taxon-name-part></tp:taxon-name></italic> sp. nov., male, holotype. <bold>A, C</bold>. Left palp, prolateral view; <bold>B, D</bold>. Left palp, retrolateral view; <bold>E</bold>. Left palp, dorsal view; <bold>F</bold>. Chelicerae, anterior view; <bold>G</bold>. Chelicerae, lateral view; arrows show conical horn in (<bold>F</bold>) and (<bold>G</bold>). Abbreviations: <abbrev xmlns:xlink="http://www.w3.org/1999/xlink" xlink:title="embolus" xlink:type="simple">Em</abbrev> = embolus, <abbrev xmlns:xlink="http://www.w3.org/1999/xlink" xlink:title="sperm duct" xlink:type="simple">Spd</abbrev> = sperm duct. Scale bars: 0.1 mm.</p></caption><graphic xmlns:xlink="http://www.w3.org/1999/xlink" xlink:href="zookeys-1279-285_article-189587__-g013.jpg" id="oo_1636482.jpg" position="float" orientation="portrait" xlink:type="simple"><uri content-type="original_file" xlink:type="simple">https://binary.pensoft.net/fig/1636482</uri></graphic></fig></tp:treatment-sec><tp:treatment-sec sec-type="Etymology"><title>Etymology.</title><p>The specific name refers to the type locality and is a noun in apposition.</p></tp:treatment-sec><tp:treatment-sec sec-type="Diagnosis"><title>Diagnosis.</title><p>The new species is similar to <italic><tp:taxon-name><tp:taxon-name-part taxon-name-part-type="genus" reg="Shearella">Shearella</tp:taxon-name-part> <tp:taxon-name-part taxon-name-part-type="species" reg="lilawati">lilawati</tp:taxon-name-part></tp:taxon-name></italic> Lehtinen, 1981 in the short eye tubercle, but can be distinguished by the long, distally narrow bulb (vs oval; cf. Fig. <xref ref-type="fig" rid="F13">13A–D</xref> and <xref ref-type="bibr" rid="B6">Lehtinen 1981</xref>: fig. 214) and the blunt tip of cheliceral horn (vs acute tip; cf. Fig. <xref ref-type="fig" rid="F13">13F, G</xref> and <xref ref-type="bibr" rid="B6">Lehtinen 1981</xref>: fig. 202).</p></tp:treatment-sec><tp:treatment-sec sec-type="Description"><title>Description.</title><p><bold>Male</bold> (holotype). Coloration: body reddish-brown; legs yellowish brown. Measurements: total length 1.22; carapace 0.53 long, 0.46 wide, 0.43 high; abdomen 0.82 long, 0.61 wide, 0.54 high; clypeus 0.21 high; sternum 0.39 long, 0.37 wide. Length of legs: I 1.51 (0.50, 0.14, 0.38, 0.25, 0.24); II 1.29 (0.42, 0.13, 0.32, 0.20, 0.22); III 1.23 (0.39, 0.13, 0.27, 0.22, 0.22); IV 1.60 (0.50, 0.14, 0.41, 0.29, 0.26).</p><p><bold><italic>Carapace</italic></bold> (Fig. <xref ref-type="fig" rid="F12">12A, C, D</xref>): reticulated; 6 eyes, <abbrev xmlns:xlink="http://www.w3.org/1999/xlink" xlink:title="anterior lateral eyes" xlink:type="simple">ALE</abbrev> largest, <abbrev xmlns:xlink="http://www.w3.org/1999/xlink" xlink:title="posterior median eyes" xlink:type="simple">PME</abbrev> smallest, raised on short tubercle; clypeus sloping forward, with sparse setae; chelicerae frontally with basally wide, short horn (arrow in Fig. <xref ref-type="fig" rid="F13">13F, G</xref>), cheliceral lamina (<abbrev xmlns:xlink="http://www.w3.org/1999/xlink" xlink:title="cheliceral lamina" xlink:type="simple">CL</abbrev>) developed; endites basally wide, distally narrow, labium triangular, distally blunt; sternum reticulated.</p><p><bold><italic>Abdomen</italic></bold> (Fig. <xref ref-type="fig" rid="F12">12A</xref>–<xref ref-type="fig" rid="F12">C</xref>, <xref ref-type="fig" rid="F12">E</xref>): dorsal scutum surface smooth, posteriorly truncated; ventral scutum smooth; lateral scutum I long, and exceeding beyond the posterior margin of preanal scutum (<abbrev xmlns:xlink="http://www.w3.org/1999/xlink" xlink:title="preanal scutum" xlink:type="simple">Pa</abbrev>); postgenital scutum (<abbrev xmlns:xlink="http://www.w3.org/1999/xlink" xlink:title="postgenital scutum" xlink:type="simple">Pog</abbrev>) straight; preanal scutum (<abbrev xmlns:xlink="http://www.w3.org/1999/xlink" xlink:title="preanal scutum" xlink:type="simple">Pa</abbrev>) rectangular, ca. 3.0× longer than the postgenital scutum (<abbrev xmlns:xlink="http://www.w3.org/1999/xlink" xlink:title="postgenital scutum" xlink:type="simple">Pog</abbrev>).</p><p><bold><italic>Palp</italic></bold> (Fig. <xref ref-type="fig" rid="F13">13A–E</xref>): femora 3.0× longer than patella, 0.7× shorter than bulb, with several long setae; tibia large, swollen, ca. 1.2× wider than femur, 0.7× shorter than femur; cymbium short, triangular from lateral view; bulb long (length/width ca. 1.6), distally narrow, gradually tapering; embolus (<abbrev xmlns:xlink="http://www.w3.org/1999/xlink" xlink:title="embolus" xlink:type="simple">Em</abbrev>) thin, straight; sperm duct (<abbrev xmlns:xlink="http://www.w3.org/1999/xlink" xlink:title="sperm duct" xlink:type="simple">Spd</abbrev>) coiled into 2 loops, gradually twisting to narrow, and open at embolic tip.</p><p><bold>Female</bold>. Unknown.</p></tp:treatment-sec><tp:treatment-sec sec-type="Distribution"><title>Distribution.</title><p>Known only from the type locality (Fig. <xref ref-type="fig" rid="F18">18</xref>).</p></tp:treatment-sec><tp:treatment-sec><!--Section generated to contain objects referenced in tp:taxon-treatment.--><fig id="F18" position="float" orientation="portrait"><object-id xmlns:xlink="http://www.w3.org/1999/xlink" content-type="doi" xlink:type="simple">10.3897/zookeys.1279.189587.figure18</object-id><object-id xmlns:xlink="http://www.w3.org/1999/xlink" content-type="arpha" xlink:type="simple">1BD5053A-F621-5AD7-8BF1-362C14830F5B</object-id><label>Figure 18.</label><caption><p>Distribution records of six tetrablemmids species from Thailand: <italic><tp:taxon-name><tp:taxon-name-part taxon-name-part-type="genus" reg="Ablemma">Ablemma</tp:taxon-name-part> <tp:taxon-name-part taxon-name-part-type="species" reg="erna">erna</tp:taxon-name-part></tp:taxon-name></italic> Lehtinen, 1981 (1); <italic><tp:taxon-name><tp:taxon-name-part taxon-name-part-type="genus" reg="Ablemma">A.</tp:taxon-name-part> <tp:taxon-name-part taxon-name-part-type="species" reg="theppratan">theppratan</tp:taxon-name-part></tp:taxon-name></italic> sp. nov. (2); <italic><tp:taxon-name><tp:taxon-name-part taxon-name-part-type="genus" reg="Ablemma">A.</tp:taxon-name-part> <tp:taxon-name-part taxon-name-part-type="species" reg="yamae">yamae</tp:taxon-name-part></tp:taxon-name></italic> sp. nov. (3); <italic><tp:taxon-name><tp:taxon-name-part taxon-name-part-type="genus" reg="Shearella">Shearella</tp:taxon-name-part> <tp:taxon-name-part taxon-name-part-type="species" reg="khaoplu">khaoplu</tp:taxon-name-part></tp:taxon-name></italic> sp. nov. (4); <italic><tp:taxon-name><tp:taxon-name-part taxon-name-part-type="genus" reg="Shearella">S.</tp:taxon-name-part> <tp:taxon-name-part taxon-name-part-type="species" reg="thamphothisat">thamphothisat</tp:taxon-name-part></tp:taxon-name></italic> sp. nov. (5); <italic><tp:taxon-name><tp:taxon-name-part taxon-name-part-type="genus" reg="Tetrablemma">Tetrablemma</tp:taxon-name-part> <tp:taxon-name-part taxon-name-part-type="species" reg="lorkor">lorkor</tp:taxon-name-part></tp:taxon-name></italic> sp. nov. (6).</p></caption><graphic xmlns:xlink="http://www.w3.org/1999/xlink" xlink:href="zookeys-1279-285_article-189587__-g018.jpg" id="oo_1636487.jpg" position="float" orientation="portrait" xlink:type="simple"><uri content-type="original_file" xlink:type="simple">https://binary.pensoft.net/fig/1636487</uri></graphic></fig></tp:treatment-sec><ref-list><ref id="B6"><mixed-citation xmlns:xlink="http://www.w3.org/1999/xlink" xlink:type="simple">Lehtinen PT (1981) Spiders of the Oriental-Australian region. III. <tp:taxon-name><tp:taxon-name-part taxon-name-part-type="family">Tetrablemmidae</tp:taxon-name-part></tp:taxon-name>, with a world revision. Acta Zoologica Fennica 162: 1–151.</mixed-citation></ref></ref-list></tp:taxon-treatment>
