# Supplementary material for: Five new species and one new record of armored spiders (Araneae, Tetrablemmidae) from Thailand
Source: Zookeys. 2026 May 12;1279:285–310. doi: 10.3897/zookeys.1279.189587 (PMC13187854; doi:10.3897/zookeys.1279.189587)
Supplement: XML Treatment for Shearella thamphothisat [file zookeys.1279.189587-treatment7.xml]

<!DOCTYPE tp:taxon-treatment
  PUBLIC "-//TaxonX//DTD Taxonomic Treatment Publishing DTD v0 20100105//EN" "tax-treatment-NSO.dtd">
<tp:taxon-treatment xmlns:tp="http://www.plazi.org/taxpub"><tp:treatment-meta><kwd-group><label>Taxon classification</label><kwd>
                <named-content content-type="kingdom">
                  <named-content content-type="taxon-name">
                    <named-content content-type="kingdom">Animalia</named-content>
                  </named-content>
                </named-content>
              </kwd><kwd>
                <named-content content-type="order">Araneae</named-content>
              </kwd><kwd>
                <named-content content-type="family">Tetrablemmidae</named-content>
              </kwd></kwd-group><mixed-citation publication-type="journal"><person-group><name><surname>Shi</surname><given-names>Songlu</given-names></name><name><surname>Bian</surname><given-names>Dongju</given-names></name><name><surname>Tong</surname><given-names>Yanfeng</given-names></name><name><surname>Li</surname><given-names>Shuqiang</given-names></name></person-group><article-title>Five new species and one new record of armored spiders (<tp:taxon-name><tp:taxon-name-part taxon-name-part-type="order" reg="Araneae">Araneae</tp:taxon-name-part></tp:taxon-name>, <tp:taxon-name><tp:taxon-name-part taxon-name-part-type="family" reg="Tetrablemmidae">Tetrablemmidae</tp:taxon-name-part></tp:taxon-name>) from Thailand</article-title><source>Zookeys</source><day>12</day><month>05</month><year>2026</year><volume>1279</volume><fpage>285</fpage><lpage>310</lpage><pub-id pub-id-type="doi">10.3897/zookeys.1279.189587</pub-id></mixed-citation></tp:treatment-meta><tp:nomenclature><tp:taxon-name><object-id xmlns:xlink="http://www.w3.org/1999/xlink" content-type="arpha" xlink:type="simple">50AC6BDB-7A8C-5002-8519-70A738CFF339</object-id>
                    		<tp:taxon-name-part taxon-name-part-type="genus" reg="Shearella">Shearella</tp:taxon-name-part> <tp:taxon-name-part taxon-name-part-type="species" reg="thamphothisat">thamphothisat</tp:taxon-name-part>
                    	
                    		<object-id xmlns:xlink="http://www.w3.org/1999/xlink" content-type="zoobank" xlink:type="simple">https://zoobank.org/B22809C1-DB2C-4948-91DB-AC3F9889D710</object-id>
                    	</tp:taxon-name><tp:taxon-authority>Tong &amp; Li</tp:taxon-authority><tp:taxon-status xmlns:xlink="http://www.w3.org/1999/xlink" xlink:type="simple">sp. nov.</tp:taxon-status><xref ref-type="fig" rid="F14">Figs 14</xref><xref ref-type="fig" rid="F15">, 15</xref></tp:nomenclature><tp:treatment-sec sec-type="Type material"><title>Type material.</title><p><bold><italic>Holotype</italic></bold> Thailand • ♂ (<abbrev xmlns:xlink="http://www.w3.org/1999/xlink" content-type="institution" xlink:title="Shenyang Normal University" xlink:type="simple">SYNU</abbrev>-F-5433); Saraburi, Kaeng Koi Dist., Tap Khwang Subdist., Nam pu Vill., Tham Phothisat Cave; <named-content xmlns:xlink="http://www.w3.org/1999/xlink" content-type="dwc:verbatimCoordinates" xlink:type="simple">14°34'27.90"N, 101°08'52.02"E</named-content>, 230 m elev.; 20.X.2014; H. Zhao et al. leg.</p><fig id="F14" position="float" orientation="portrait"><object-id xmlns:xlink="http://www.w3.org/1999/xlink" content-type="doi" xlink:type="simple">10.3897/zookeys.1279.189587.figure14</object-id><object-id xmlns:xlink="http://www.w3.org/1999/xlink" content-type="arpha" xlink:type="simple">BA989923-E387-523F-91F9-E4F55BB76A5F</object-id><label>Figure 14.</label><caption><p><italic><tp:taxon-name><tp:taxon-name-part taxon-name-part-type="genus" reg="Shearella">Shearella</tp:taxon-name-part> <tp:taxon-name-part taxon-name-part-type="species" reg="thamphothisat">thamphothisat</tp:taxon-name-part></tp:taxon-name></italic> sp. nov., male, holotype. <bold>A</bold>. Habitus, dorsal view; <bold>B</bold>. Habitus, ventral view; <bold>C</bold>. Habitus, lateral view; <bold>D</bold>. Prosoma, anterior view; <bold>E</bold>. Abdomen, ventral view. Scale bars: 0.4 mm.</p></caption><graphic xmlns:xlink="http://www.w3.org/1999/xlink" xlink:href="zookeys-1279-285_article-189587__-g014.jpg" id="oo_1636483.jpg" position="float" orientation="portrait" xlink:type="simple"><uri content-type="original_file" xlink:type="simple">https://binary.pensoft.net/fig/1636483</uri></graphic></fig><fig id="F15" position="float" orientation="portrait"><object-id xmlns:xlink="http://www.w3.org/1999/xlink" content-type="doi" xlink:type="simple">10.3897/zookeys.1279.189587.figure15</object-id><object-id xmlns:xlink="http://www.w3.org/1999/xlink" content-type="arpha" xlink:type="simple">8AFD6E08-1976-5B2F-87AB-86FD1B328EB8</object-id><label>Figure 15.</label><caption><p><italic><tp:taxon-name><tp:taxon-name-part taxon-name-part-type="genus" reg="Shearella">Shearella</tp:taxon-name-part> <tp:taxon-name-part taxon-name-part-type="species" reg="thamphothisat">thamphothisat</tp:taxon-name-part></tp:taxon-name></italic> sp. nov., male, holotype. <bold>A, C</bold>. Left palp, prolateral view; <bold>B, D</bold>. Left palp, retrolateral view; <bold>E</bold>. Left palp, dorsal view; <bold>F</bold>. Chelicerae, anterior view; <bold>G</bold>. Chelicerae, lateral view; arrows show large conical horn in (<bold>F</bold>) and (<bold>G</bold>). Abbreviations: <abbrev xmlns:xlink="http://www.w3.org/1999/xlink" xlink:title="embolus" xlink:type="simple">Em</abbrev> = embolus, <abbrev xmlns:xlink="http://www.w3.org/1999/xlink" xlink:title="sperm duct" xlink:type="simple">Spd</abbrev> = sperm duct. Scale bars: 0.2 mm.</p></caption><graphic xmlns:xlink="http://www.w3.org/1999/xlink" xlink:href="zookeys-1279-285_article-189587__-g015.jpg" id="oo_1636484.jpg" position="float" orientation="portrait" xlink:type="simple"><uri content-type="original_file" xlink:type="simple">https://binary.pensoft.net/fig/1636484</uri></graphic></fig></tp:treatment-sec><tp:treatment-sec sec-type="Etymology"><title>Etymology.</title><p>The specific name refers to the type locality and is a noun in apposition.</p></tp:treatment-sec><tp:treatment-sec sec-type="Diagnosis"><title>Diagnosis.</title><p>The new species is similar to <italic><tp:taxon-name><tp:taxon-name-part taxon-name-part-type="genus" reg="Shearella">Shearella</tp:taxon-name-part> <tp:taxon-name-part taxon-name-part-type="species" reg="sanya">sanya</tp:taxon-name-part></tp:taxon-name></italic> Lin &amp; Li, 2010 in the acute eye tubercle, but can be distinguished by the very long bulb (vs pear-shaped; cf. Fig. <xref ref-type="fig" rid="F15">15A–D</xref> and <xref ref-type="bibr" rid="B7">Lin and Li 2010</xref>: figs 23, 24) and the pointed cheliceral horn (vs dichotomous; cf. Fig. <xref ref-type="fig" rid="F15">15F, G</xref> and <xref ref-type="bibr" rid="B7">Lin and Li 2010</xref>: figs 19, 20).</p></tp:treatment-sec><tp:treatment-sec sec-type="Description"><title>Description.</title><p><bold>Male</bold> (holotype). Coloration: body reddish-brown; legs yellowish brown. Measurements: total length 1.59; carapace 0.67 long, 0.58 wide, 0.46 high; abdomen 0.99 long, 0.76 wide, 0.46 high; clypeus 0.28 high; sternum 0.38 long, 0.42 wide. Length of legs: I 1.71 (0.55, 0.18, 0.45, 0.30, 0.23); II 1.65 (0.52, 0.18, 0.45, 0.28, 0.22); III 1.53 (0.50, 0.17, 0.38, 0.26, 0.22); IV 1.87 (0.61, 0.20, 0.47, 0.33, 0.26).</p><p><bold><italic>Carapace</italic></bold> (Fig. <xref ref-type="fig" rid="F14">14A, C, D</xref>): reticulated; 6 eyes, <abbrev xmlns:xlink="http://www.w3.org/1999/xlink" xlink:title="anterior lateral eyes" xlink:type="simple">ALE</abbrev> largest, <abbrev xmlns:xlink="http://www.w3.org/1999/xlink" xlink:title="posterior median eyes" xlink:type="simple">PME</abbrev> smallest, raised on long, conical tubercle; clypeus sloping forward, with sparse setae; chelicerae frontally with basally wide, pointed horn (arrow in Fig. <xref ref-type="fig" rid="F15">15F, G</xref>), cheliceral lamina (<abbrev xmlns:xlink="http://www.w3.org/1999/xlink" xlink:title="cheliceral lamina" xlink:type="simple">CL</abbrev>) developed; endites basally wide, distally narrow, labium triangular, distally blunt; sternum reticulated.</p><p><bold><italic>Abdomen</italic></bold> (Fig. <xref ref-type="fig" rid="F14">14A</xref>–<xref ref-type="fig" rid="F14">C</xref>, <xref ref-type="fig" rid="F14">E</xref>): dorsal scutum surface smooth, posteriorly truncated; ventral scutum smooth; lateral scutum I long, and exceeding beyond the posterior margin of preanal scutum (<abbrev xmlns:xlink="http://www.w3.org/1999/xlink" xlink:title="preanal scutum" xlink:type="simple">Pa</abbrev>); postgenital scutum (<abbrev xmlns:xlink="http://www.w3.org/1999/xlink" xlink:title="postgenital scutum" xlink:type="simple">Pog</abbrev>) straight; preanal scutum (<abbrev xmlns:xlink="http://www.w3.org/1999/xlink" xlink:title="preanal scutum" xlink:type="simple">Pa</abbrev>) rectangular, ca. 2.0× longer than the postgenital scutum (<abbrev xmlns:xlink="http://www.w3.org/1999/xlink" xlink:title="postgenital scutum" xlink:type="simple">Pog</abbrev>).</p><p><bold><italic>Palp</italic></bold> (Fig. <xref ref-type="fig" rid="F15">15A–E</xref>): femora 2.3× longer than patella, 0.7× shorter than bulb; tibia large, swollen, ca. 1.2× wider than femur, 0.8× shorter than femur; cymbium short, triangular from lateral view; bulb very long (length/width ca. 1.8), basally subglobular, gradually tapering; embolus (<abbrev xmlns:xlink="http://www.w3.org/1999/xlink" xlink:title="embolus" xlink:type="simple">Em</abbrev>) tubular; sperm duct (<abbrev xmlns:xlink="http://www.w3.org/1999/xlink" xlink:title="sperm duct" xlink:type="simple">Spd</abbrev>) coiled into 1 loop, gradually twisting to narrow, and open at embolic tip.</p><p><bold>Female</bold>. Unknown.</p></tp:treatment-sec><tp:treatment-sec sec-type="Distribution"><title>Distribution.</title><p>Known only from the type locality (Fig. <xref ref-type="fig" rid="F18">18</xref>).</p></tp:treatment-sec><tp:treatment-sec><!--Section generated to contain objects referenced in tp:taxon-treatment.--><fig id="F18" position="float" orientation="portrait"><object-id xmlns:xlink="http://www.w3.org/1999/xlink" content-type="doi" xlink:type="simple">10.3897/zookeys.1279.189587.figure18</object-id><object-id xmlns:xlink="http://www.w3.org/1999/xlink" content-type="arpha" xlink:type="simple">1BD5053A-F621-5AD7-8BF1-362C14830F5B</object-id><label>Figure 18.</label><caption><p>Distribution records of six tetrablemmids species from Thailand: <italic><tp:taxon-name><tp:taxon-name-part taxon-name-part-type="genus" reg="Ablemma">Ablemma</tp:taxon-name-part> <tp:taxon-name-part taxon-name-part-type="species" reg="erna">erna</tp:taxon-name-part></tp:taxon-name></italic> Lehtinen, 1981 (1); <italic><tp:taxon-name><tp:taxon-name-part taxon-name-part-type="genus" reg="Ablemma">A.</tp:taxon-name-part> <tp:taxon-name-part taxon-name-part-type="species" reg="theppratan">theppratan</tp:taxon-name-part></tp:taxon-name></italic> sp. nov. (2); <italic><tp:taxon-name><tp:taxon-name-part taxon-name-part-type="genus" reg="Ablemma">A.</tp:taxon-name-part> <tp:taxon-name-part taxon-name-part-type="species" reg="yamae">yamae</tp:taxon-name-part></tp:taxon-name></italic> sp. nov. (3); <italic><tp:taxon-name><tp:taxon-name-part taxon-name-part-type="genus" reg="Shearella">Shearella</tp:taxon-name-part> <tp:taxon-name-part taxon-name-part-type="species" reg="khaoplu">khaoplu</tp:taxon-name-part></tp:taxon-name></italic> sp. nov. (4); <italic><tp:taxon-name><tp:taxon-name-part taxon-name-part-type="genus" reg="Shearella">S.</tp:taxon-name-part> <tp:taxon-name-part taxon-name-part-type="species" reg="thamphothisat">thamphothisat</tp:taxon-name-part></tp:taxon-name></italic> sp. nov. (5); <italic><tp:taxon-name><tp:taxon-name-part taxon-name-part-type="genus" reg="Tetrablemma">Tetrablemma</tp:taxon-name-part> <tp:taxon-name-part taxon-name-part-type="species" reg="lorkor">lorkor</tp:taxon-name-part></tp:taxon-name></italic> sp. nov. (6).</p></caption><graphic xmlns:xlink="http://www.w3.org/1999/xlink" xlink:href="zookeys-1279-285_article-189587__-g018.jpg" id="oo_1636487.jpg" position="float" orientation="portrait" xlink:type="simple"><uri content-type="original_file" xlink:type="simple">https://binary.pensoft.net/fig/1636487</uri></graphic></fig></tp:treatment-sec><ref-list><ref id="B7"><mixed-citation xmlns:xlink="http://www.w3.org/1999/xlink" xlink:type="simple">Lin Y, Li S (2010) New armored spiders of the family <tp:taxon-name><tp:taxon-name-part taxon-name-part-type="family">Tetrablemmidae</tp:taxon-name-part></tp:taxon-name> from China. Zootaxa 2440: 18–32. <ext-link xlink:href="10.11646/zootaxa.2440.1.2" ext-link-type="doi" xlink:type="simple">https://doi.org/10.11646/zootaxa.2440.1.2</ext-link></mixed-citation></ref></ref-list></tp:taxon-treatment>
