# Supplementary material for: Five new species and one new record of armored spiders (Araneae, Tetrablemmidae) from Thailand
Source: Zookeys. 2026 May 12;1279:285–310. doi: 10.3897/zookeys.1279.189587 (PMC13187854; doi:10.3897/zookeys.1279.189587)
Supplement: XML Treatment for Tetrablemma (Kumaonia) lorkor [file zookeys.1279.189587-treatment9.xml]

<!DOCTYPE tp:taxon-treatment
  PUBLIC "-//TaxonX//DTD Taxonomic Treatment Publishing DTD v0 20100105//EN" "tax-treatment-NSO.dtd">
<tp:taxon-treatment xmlns:tp="http://www.plazi.org/taxpub"><tp:treatment-meta><kwd-group><label>Taxon classification</label><kwd>
                <named-content content-type="kingdom">
                  <named-content content-type="taxon-name">
                    <named-content content-type="kingdom">Animalia</named-content>
                  </named-content>
                </named-content>
              </kwd><kwd>
                <named-content content-type="order">Araneae</named-content>
              </kwd><kwd>
                <named-content content-type="family">Tetrablemmidae</named-content>
              </kwd></kwd-group><mixed-citation publication-type="journal"><person-group><name><surname>Shi</surname><given-names>Songlu</given-names></name><name><surname>Bian</surname><given-names>Dongju</given-names></name><name><surname>Tong</surname><given-names>Yanfeng</given-names></name><name><surname>Li</surname><given-names>Shuqiang</given-names></name></person-group><article-title>Five new species and one new record of armored spiders (<tp:taxon-name><tp:taxon-name-part taxon-name-part-type="order" reg="Araneae">Araneae</tp:taxon-name-part></tp:taxon-name>, <tp:taxon-name><tp:taxon-name-part taxon-name-part-type="family" reg="Tetrablemmidae">Tetrablemmidae</tp:taxon-name-part></tp:taxon-name>) from Thailand</article-title><source>Zookeys</source><day>12</day><month>05</month><year>2026</year><volume>1279</volume><fpage>285</fpage><lpage>310</lpage><pub-id pub-id-type="doi">10.3897/zookeys.1279.189587</pub-id></mixed-citation></tp:treatment-meta><tp:nomenclature><tp:taxon-name><object-id xmlns:xlink="http://www.w3.org/1999/xlink" content-type="arpha" xlink:type="simple">481BA83C-0AE9-5516-A053-9052DB001C17</object-id>
                    		<tp:taxon-name-part taxon-name-part-type="genus" reg="Tetrablemma">Tetrablemma</tp:taxon-name-part> (<tp:taxon-name-part taxon-name-part-type="subgenus" reg="Kumaonia">Kumaonia</tp:taxon-name-part>) <tp:taxon-name-part taxon-name-part-type="species" reg="lorkor">lorkor</tp:taxon-name-part>
                    	
                    		<object-id xmlns:xlink="http://www.w3.org/1999/xlink" content-type="zoobank" xlink:type="simple">https://zoobank.org/05B62CB3-A704-4774-942F-4D41BBC4F907</object-id>
                    	</tp:taxon-name><tp:taxon-authority>Tong &amp; Li</tp:taxon-authority><tp:taxon-status xmlns:xlink="http://www.w3.org/1999/xlink" xlink:type="simple">sp. nov.</tp:taxon-status><xref ref-type="fig" rid="F16">Figs 16</xref><xref ref-type="fig" rid="F17">, 17</xref></tp:nomenclature><tp:treatment-sec sec-type="Type material"><title>Type material.</title><p><bold><italic>Holotype</italic></bold> Thailand • ♂ (<abbrev xmlns:xlink="http://www.w3.org/1999/xlink" content-type="institution" xlink:title="Shenyang Normal University" xlink:type="simple">SYNU</abbrev>-F-5996); Rattalung, Khao Chaison Dist., Lor Kor Cave; <named-content xmlns:xlink="http://www.w3.org/1999/xlink" content-type="dwc:verbatimCoordinates" xlink:type="simple">7°26'53.90"N, 100°07'31.20"E</named-content>, 14 m elev.; 26.X.2015; H. Zhao et al. leg.</p><fig id="F16" position="float" orientation="portrait"><object-id xmlns:xlink="http://www.w3.org/1999/xlink" content-type="doi" xlink:type="simple">10.3897/zookeys.1279.189587.figure16</object-id><object-id xmlns:xlink="http://www.w3.org/1999/xlink" content-type="arpha" xlink:type="simple">C29E12FD-A33A-5F72-9550-BC4C37888BCA</object-id><label>Figure 16.</label><caption><p><italic><tp:taxon-name><tp:taxon-name-part taxon-name-part-type="genus" reg="Tetrablemma">Tetrablemma</tp:taxon-name-part> <tp:taxon-name-part taxon-name-part-type="species" reg="lorkor">lorkor</tp:taxon-name-part></tp:taxon-name></italic> sp. nov., male, holotype. <bold>A</bold>. Habitus, dorsal view; <bold>B</bold>. Habitus, ventral view; <bold>C</bold>. Habitus, lateral view; <bold>D</bold>. Prosoma, anterior view; <bold>E</bold>. Abdomen, ventral view. Scale bars: 0.4 mm.</p></caption><graphic xmlns:xlink="http://www.w3.org/1999/xlink" xlink:href="zookeys-1279-285_article-189587__-g016.jpg" id="oo_1636485.jpg" position="float" orientation="portrait" xlink:type="simple"><uri content-type="original_file" xlink:type="simple">https://binary.pensoft.net/fig/1636485</uri></graphic></fig><fig id="F17" position="float" orientation="portrait"><object-id xmlns:xlink="http://www.w3.org/1999/xlink" content-type="doi" xlink:type="simple">10.3897/zookeys.1279.189587.figure17</object-id><object-id xmlns:xlink="http://www.w3.org/1999/xlink" content-type="arpha" xlink:type="simple">3178FA9B-2D70-5CBE-AA92-48587ECCA1D8</object-id><label>Figure 17.</label><caption><p><italic><tp:taxon-name><tp:taxon-name-part taxon-name-part-type="genus" reg="Tetrablemma">Tetrablemma</tp:taxon-name-part> <tp:taxon-name-part taxon-name-part-type="species" reg="lorkor">lorkor</tp:taxon-name-part></tp:taxon-name></italic> sp. nov., male, holotype. <bold>A, C</bold>. Left palp, prolateral view; <bold>B, D</bold>. Left palp, retrolateral view; <bold>E</bold>. Left palp, dorsal view; <bold>F</bold>. Chelicerae, anterior view; <bold>G</bold>. Chelicerae, lateral view; arrows show large conical horn in (<bold>F</bold>) and (<bold>G</bold>). Abbreviations: <abbrev xmlns:xlink="http://www.w3.org/1999/xlink" xlink:title="embolus" xlink:type="simple">Em</abbrev> = embolus, <abbrev xmlns:xlink="http://www.w3.org/1999/xlink" xlink:title="sperm duct" xlink:type="simple">Spd</abbrev> = sperm duct. Scale bars: 0.1 mm.</p></caption><graphic xmlns:xlink="http://www.w3.org/1999/xlink" xlink:href="zookeys-1279-285_article-189587__-g017.jpg" id="oo_1636486.jpg" position="float" orientation="portrait" xlink:type="simple"><uri content-type="original_file" xlink:type="simple">https://binary.pensoft.net/fig/1636486</uri></graphic></fig><fig id="F18" position="float" orientation="portrait"><object-id xmlns:xlink="http://www.w3.org/1999/xlink" content-type="doi" xlink:type="simple">10.3897/zookeys.1279.189587.figure18</object-id><object-id xmlns:xlink="http://www.w3.org/1999/xlink" content-type="arpha" xlink:type="simple">1BD5053A-F621-5AD7-8BF1-362C14830F5B</object-id><label>Figure 18.</label><caption><p>Distribution records of six tetrablemmids species from Thailand: <italic><tp:taxon-name><tp:taxon-name-part taxon-name-part-type="genus" reg="Ablemma">Ablemma</tp:taxon-name-part> <tp:taxon-name-part taxon-name-part-type="species" reg="erna">erna</tp:taxon-name-part></tp:taxon-name></italic> Lehtinen, 1981 (1); <italic><tp:taxon-name><tp:taxon-name-part taxon-name-part-type="genus" reg="Ablemma">A.</tp:taxon-name-part> <tp:taxon-name-part taxon-name-part-type="species" reg="theppratan">theppratan</tp:taxon-name-part></tp:taxon-name></italic> sp. nov. (2); <italic><tp:taxon-name><tp:taxon-name-part taxon-name-part-type="genus" reg="Ablemma">A.</tp:taxon-name-part> <tp:taxon-name-part taxon-name-part-type="species" reg="yamae">yamae</tp:taxon-name-part></tp:taxon-name></italic> sp. nov. (3); <italic><tp:taxon-name><tp:taxon-name-part taxon-name-part-type="genus" reg="Shearella">Shearella</tp:taxon-name-part> <tp:taxon-name-part taxon-name-part-type="species" reg="khaoplu">khaoplu</tp:taxon-name-part></tp:taxon-name></italic> sp. nov. (4); <italic><tp:taxon-name><tp:taxon-name-part taxon-name-part-type="genus" reg="Shearella">S.</tp:taxon-name-part> <tp:taxon-name-part taxon-name-part-type="species" reg="thamphothisat">thamphothisat</tp:taxon-name-part></tp:taxon-name></italic> sp. nov. (5); <italic><tp:taxon-name><tp:taxon-name-part taxon-name-part-type="genus" reg="Tetrablemma">Tetrablemma</tp:taxon-name-part> <tp:taxon-name-part taxon-name-part-type="species" reg="lorkor">lorkor</tp:taxon-name-part></tp:taxon-name></italic> sp. nov. (6).</p></caption><graphic xmlns:xlink="http://www.w3.org/1999/xlink" xlink:href="zookeys-1279-285_article-189587__-g018.jpg" id="oo_1636487.jpg" position="float" orientation="portrait" xlink:type="simple"><uri content-type="original_file" xlink:type="simple">https://binary.pensoft.net/fig/1636487</uri></graphic></fig></tp:treatment-sec><tp:treatment-sec sec-type="Etymology"><title>Etymology.</title><p>The specific name refers to the type locality and is a noun in apposition.</p></tp:treatment-sec><tp:treatment-sec sec-type="Diagnosis"><title>Diagnosis.</title><p>The new species is similar to <italic><tp:taxon-name><tp:taxon-name-part taxon-name-part-type="genus" reg="Tetrablemma">Tetrablemma</tp:taxon-name-part> <tp:taxon-name-part taxon-name-part-type="species" reg="loebli">loebli</tp:taxon-name-part></tp:taxon-name></italic> Bourne, 1980 in the oval bulb and thin embolus, but can be distinguished by the <abbrev xmlns:xlink="http://www.w3.org/1999/xlink" xlink:title="posterior lateral eyes" xlink:type="simple">PLE</abbrev> separated by more than twice their diameter (vs less than one diameter; cf. Fig. <xref ref-type="fig" rid="F16">16A</xref> and <xref ref-type="bibr" rid="B6">Lehtinen 1981</xref>: fig. 219), the irregularly reticulated sternum (vs reticulated except medially; cf. Fig. <xref ref-type="fig" rid="F16">16B</xref> and <xref ref-type="bibr" rid="B6">Lehtinen 1981</xref>: fig. 220), and the short conical cheliceral horns (vs very long, falciform; cf. Fig. <xref ref-type="fig" rid="F17">17G</xref> and <xref ref-type="bibr" rid="B6">Lehtinen 1981</xref>: fig. 221).</p></tp:treatment-sec><tp:treatment-sec sec-type="Description"><title>Description.</title><p><bold>Male</bold> (holotype). Coloration: body orange; legs yellowish orange. Measurements: total length 1.09; carapace 0.47 long, 0.43 wide, 0.32 high; abdomen 0.70 long, 0.58 wide, 0.37 high; clypeus 0.18 high; sternum 0.28 long, 0.31 wide. Length of legs: I 1.18 (0.42, 0.12, 0.25, 0.18, 0.21); II 1.07 (0.33, 0.12, 0.24, 0.18, 0.20); III 0.95 (0.29, 0.11, 0.22, 0.16, 0.17); IV 1.27 (0.41, 0.12, 0.30, 0.21, 0.23).</p><p><bold><italic>Carapace</italic></bold> (Fig. <xref ref-type="fig" rid="F16">16A, C</xref>): finely reticulated, ocular area slightly raised; 4 eyes, <abbrev xmlns:xlink="http://www.w3.org/1999/xlink" xlink:title="anterior lateral eyes" xlink:type="simple">ALE</abbrev> almost touching, <abbrev xmlns:xlink="http://www.w3.org/1999/xlink" xlink:title="anterior lateral eyes" xlink:type="simple">ALE</abbrev>&gt; <abbrev xmlns:xlink="http://www.w3.org/1999/xlink" xlink:title="posterior lateral eyes" xlink:type="simple">PLE</abbrev>, <abbrev xmlns:xlink="http://www.w3.org/1999/xlink" xlink:title="posterior lateral eyes" xlink:type="simple">PLE</abbrev> separated by more than twice their diameter; clypeus sloping forward, with sparse setae, marginally round; cheliceral horns short, conical (arrows in Fig. <xref ref-type="fig" rid="F17">17F, G</xref>), cheliceral lamina (<abbrev xmlns:xlink="http://www.w3.org/1999/xlink" xlink:title="cheliceral lamina" xlink:type="simple">CL</abbrev>) developed; endites basally wide, distally narrow, labium triangular, distally blunt; sternum irregularly reticulated.</p><p><bold><italic>Abdomen</italic></bold> (Fig. <xref ref-type="fig" rid="F16">16A</xref>–<xref ref-type="fig" rid="F16">C</xref>, <xref ref-type="fig" rid="F16">E</xref>): dorsal scutum finely reticulated, posteriorly truncated; ventral scutum reticulated; lateral scutum I long, and exceeding beyond the posterior margin of preanal scutum (<abbrev xmlns:xlink="http://www.w3.org/1999/xlink" xlink:title="preanal scutum" xlink:type="simple">Pa</abbrev>); postgenital scutum (<abbrev xmlns:xlink="http://www.w3.org/1999/xlink" xlink:title="postgenital scutum" xlink:type="simple">Pog</abbrev>) straight; preanal scutum (<abbrev xmlns:xlink="http://www.w3.org/1999/xlink" xlink:title="preanal scutum" xlink:type="simple">Pa</abbrev>) rectangular, ca. 3.0× longer than the postgenital scutum (<abbrev xmlns:xlink="http://www.w3.org/1999/xlink" xlink:title="postgenital scutum" xlink:type="simple">Pog</abbrev>).</p><p><bold><italic>Palp</italic></bold> (Fig. <xref ref-type="fig" rid="F17">17A–E</xref>): femoral cuticle granulated, ca. 3.0× longer than patella, 0.8× shorter than bulb; tibia large, swollen, ca. 1.5× wider than femur, 0.7× shorter than femur; cymbium short, triangular from lateral view; bulb oval; embolus (<abbrev xmlns:xlink="http://www.w3.org/1999/xlink" xlink:title="embolus" xlink:type="simple">Em</abbrev>) thin, straight; sperm duct (<abbrev xmlns:xlink="http://www.w3.org/1999/xlink" xlink:title="sperm duct" xlink:type="simple">Spd</abbrev>) coiled into 2 loops, abruptly twisting to narrow, and open at embolic tip.</p><p><bold>Female</bold>. Unknown.</p></tp:treatment-sec><tp:treatment-sec sec-type="Distribution"><title>Distribution.</title><p>Known only from the type locality (Fig. <xref ref-type="fig" rid="F18">18</xref>).</p></tp:treatment-sec><ref-list><ref id="B6"><mixed-citation xmlns:xlink="http://www.w3.org/1999/xlink" xlink:type="simple">Lehtinen PT (1981) Spiders of the Oriental-Australian region. III. <tp:taxon-name><tp:taxon-name-part taxon-name-part-type="family">Tetrablemmidae</tp:taxon-name-part></tp:taxon-name>, with a world revision. Acta Zoologica Fennica 162: 1–151.</mixed-citation></ref></ref-list></tp:taxon-treatment>
